# Supplementary material for: Whole-genome methylation analysis of testicular germ cells from cryptozoospermic men points to recurrent and functionally relevant DNA methylation changes
Source: Clin Epigenetics. 2021 Aug 21;13:160. doi: 10.1186/s13148-021-01144-z (PMC8379757; doi:10.1186/s13148-021-01144-z)
Supplement: Supplementary file 1 — Additional file 1. Table S1: Clinical parameters. Table S2: Primers for generating amplicons for targeted bisulfite-sequencing. Table S3: MEST, H19, XIST and DDX4 methylation values obtained by DBS for the testicular sperm samples. Table S4: WGBS statistics. Quality control parameters were based on QualiMap and MethylDackel reports. Table S5: WGBS methylation values for the 50 imprinting controls regions. Table S6: High-confidence TGC unmethylated regions. Table S7: High-confidence TGC low-methylated regions. Table S8: WGBS methylation values for the 1329 DMRs. Table S9: Annotations for the 271 CTR-CZ DMRs. Table S10: DMR-associated genes. Table S11: Differentially expressed DMR-associated genes using tradeSeq. Table S12: Differentially expressed DMR-associated genes using MAST. [file 13148_2021_1144_MOESM1_ESM.xlsx]

## Sheet: Table S1 (Clin params)
Table S1: Clinical parameters
Patient_ID	Age	FSH (1-7 U/l)	LH (2-10 U/l)	Prolactin (<500 mU/l)	Total Testosterone (>12 nmol/l)	SHBG (11-71 nmol/l)	Free Testosterone (>250 pmol/l)	Estradiol (<250 pmol/l)	PSA (<4 ug/l)	DHT (0.5-2.0 nmol/l)	Testicular volume (ml)	Ejaculate Vol. (≥1.5ml)	Total Sperm Counts (≥39 Mill)	Sperm Conc. (≥15 mill/ml)	Prog Motility (≥32%)	Norm. Morphology (≥4%)	% tubules containing elongated spermatids	% tubules containing round spermatids	% tubules containing spermatocytes	% tubules containing spermatogonia	% tubules containing sertoli cell only	% tubular shadows	Bergmann-Kliasch score
CTR1	31	2	2.1	158	16.5	49	268	61	nd	1.68	17.5	0.5	0	0	0	0	90	2	5	1	0	1	9
CTR2	33	3.3	2	127	25.1	69	336	104	0.5	1.75	21	1.1	0	0	0	0	76	3	17	0	0	3	8
CTR3	55	8.2	7.1	227	28.3	66	404	201	0.2	1.08	21.5	1.7	0	0	0	0	81	6	10	1	0	2	8
CTR4	32	4.8	3.5	124	19.9	21	544	70	nd	nd	24	5.5	<0,1	<0,1	0	nd	68	18	14	0	0	0	7
CTR5	32	2.2	2.8	167	17.5	16	522		0.9	0.91	15.5	2.3	0	0	0	0	95	0	4	4	0	3	10
CTR6	34	4.4	5.9	192	10.3	9	347	117	1.2	0.58	16	nd	nd	nd	nd	nd	76	6	18	1	0	0	8
CTR7	41	3.8	2	59	15.2	20	409	66	1	0.65	27.5	1.4	0	0	0	0	85	1	7	2	1	3	9
CTR8	35	2.2	2.7	365	14	22	357	71	0.5	1	18.5	nd	nd	nd	nd	nd	95	1	2	1	0	2	9
CTR9	34	1.2	1.2	145	16.2	27	381	77	0.9	0.77	20.5	0	0	0	0	0	76	5	15	0	0	3	8
CTR10	35	2.6	1	94	14.5	22	371	78	nd	0.73	22	2.8	0	0	0	0	70	9	16	1	0	3	7
CTR11	51	10	2.7	125	16.8	37	331	87	nd	0.56	17	nd	nd	nd	nd	nd	73	5	16	1	0	4	7
CTR12	36	1.9	2	79	16.8	24	421	113	0.7	0.94	14	0.9	0	0	0	0	83	4	9	2	1	1	8
CTR13	41	5.4	2.4	185	15.8	35	319	120	0.3	0.59	20	3.7	0	0	0	0	87	3	10	1	0	0	9
CTR14	29	5.5	3.1	155	33.1	56	563	109	0.2	1.94	21	0.3	0	0	0	0	84	4	8	1	0	7	8
CTR15	54	2.6	4.7	116	26	40	529	77	1.2	0.98	26.5	nd	nd	nd	nd	nd	71	7	17	1	0	4	7
CTR16	34	3.1	4.1	157	34.9	43	729	111	0.4	1.23	20	3.6	0	0	0	0	79	7	14	0	0	0	8
CTR17	53	4.6	4.2	380	15.7	48	257	51	0.9	nd	21.5	6.5	0	0	0	0	72	4	15	2	2	5	7
CTR18	55	4.7	4.7	104	15.7	29	353	75	0.4	0.58	19.5	0.3	12.8	42.7	49	2	74	6	15	0	0	5	7
CTR19	34	1	2.3	196	19.3	31	432	52	nd	0.95	29.5	0.9	0	0	0	0	80	4	13	0	0	3	8
CTR20	57	3.5	3.3	nd	16.3	nd	nd	nd	nd	nd	29.5	2.3	0	0	0	0	73	3	14	2	0	7	7
CTR21	34	2.6	1.7	96	18.7	33	402	nd	0.6	nd	31	2.9	44.1	15.2	35	3	94	0	4	1	0	1	9
CTR22	44	7.6	4	nd	22.2	nd	nd	nd	nd	nd	20	2.6	<0,1	<0,1	0	0	68	4	20	5	0	2	7
CTR23	37	2.9	1.5	76	12.3	20	323	57		0.7	21.2	3.1	0	0	0	0	74	5	5	3	0	14	7
CTR24	47	3.6	2.5	69	15.5	34	318	101	0.2	0.44	39	2.2	0	0	0	0	81	2	8	0	0	10	8
CZ1	39	8.5	2.5	176	18.7	38	368	71	nd	42.4	8.5	1.5	<0,1	<0,1	0	nd	12	3	3	2	80	0	1
CZ2	41	6.5	5.4	102	13.4	28	301	91	nd	nd	16.5	6.9	<0,1	<0,1	0	nd	4	2	13	4	8	68	0.4
CZ3	29	5.8	6.1	223	12.7	20	334	123	0.2	nd	12	3.5	<0,1	<0,1	0	nd	39	34	27	0	0	0	4
CZ4	23	3	2.6	141	17.5	43	314	157	nd	1.1	13.5	0.7	<0,1	<0,1	28	nd	35	15	14	3	28	5	3
CZ5	37	23.2	9	125	14	35	278	114	0.2	0.83	16	1.8	<0,1	<0,1	2	nd	16	5	27	10	5	38	2
CZ6	25	19.9	5.7	146	13.2	28	296	63	0.3	1.01	14	2.1	<0,1	<0,1	1	nd	0	0	0	0	95	5	0
CZ7	36	11.6	4.6	174	18.1	26	441	84	0.4	1.34	7.5	1.4	<0,1	<0,1	0	nd	38	4	26	1	26	5	4
CZ8	37	7.7	2	86	15	24	370	64	0.6	0.66	13	3.1	<0,1	<0,1	0	nd	1	1	24	3	45	26	0.1
CZ9	28	16	3.2	115	15	26	356	78	nd	nd	8	2.2	<0,1	<0,1	0	nd	0	0	50	18	21	11	0
CZ10	43	6.9	3.5	100	24.8	33	562	nd	0.6	nd	17.5	5.3	<0,1	<0,1	0	nd	0	6	93	1	1	1	0

## Sheet: Table S2 (Primers)
Table S2: Primers for generating amplicons for targeted bisulfite-sequencing
Locus	PCR target position (hg38)	Forward primer sequence (5'-3')	Reverse primer sequence (5'-3')	Ta (°C)	2nd PCR	CpGs in locus	Relevant CpGs	Reference
H19§	chr11:1999850-2000018	cttgcttcctggcacgagGGTAYGGAATTGGTTGTAGTTGTGG	caggaaacagctatgacATATCCTATTCCCAAATAACCCC	59	2-step	15	1-3, 4-15	Beygo et al., 2013. The molecular function and clinical phenotype of partial deletions of the IGF2/H19 imprinting control region depends on the spatial arrangement of the remaining CTCF-binding sites. Hum Mol Genet. 22: 544-57
MEST§§	chr7:130492226-130492374	cttgcttcctggcacgagTYGTTGTTGGTTAGTTTTGTAYGGTT	caggaaacagctatgacCCAACCACACCCCCTCRTTCCCAC	56	2-step	15	1-15	Rahmann et al., 2013. Amplikyzer: Automated methylation analysis of amplicons from bisulfite flowgram sequencing. PeerJ Pre-Prints
DDX4	chr5:55737821-55738185	cttgcttcctggcacgagTTTTGTATTTATAGGTTTAATAGGTTATTT	caggaaacagctatgacTCCACACTTTAACCAAAAATC	58	2-step	30	1-30	Laurentino et al. 2019. High-resolution analysis of germ cells from men with sex chromosomal aneuploidies reveals normal transcriptome but impaired imprinting.Clinical Epigenetics 11(1):127
XIST	chrX:73851732-73851965	cttgcttcctggcacgagTGGGTTGTTGTATTTTTTGGAATAT	caggaaacagctatgacACCTAACCTACTATCATCCATCTTACCT	58	2-step	6	1-6	Laurentino et al. 2019. High-resolution analysis of germ cells from men with sex chromosomal aneuploidies reveals normal transcriptome but impaired imprinting.Clinical Epigenetics 11(1):127
§ within ICR H19/IGF2:IG-DMR (chr11:1997582-2003510)
§§ wihin ICR MEST:alt-TSS-DMR (chr7:130490281-130494547)
Lower case sequences correspond to tag sequences; Ta (°C): annealing temperature for the first PCR;
1st PCR conditions: 95°C 15 min, 40× (95°C 30 s, Ta °C 1 min, 72°C 1min), 72°C 10 min
2nd PCR conditions: 2-step (95°C 15 min, 35× (95°C 30 s, 72°C 1min), 72°C 10 min)

## Sheet: Table S3 (DBS purity)
Table S3: MEST, H19, XIST and DDX4 methylation values obtained by DBS for the testicular sperm samples
Patient_ID	MEST	H19	XIST	DDX4	high purity
CTR1	0.062	0.953	0.008	0.016	yes
CTR2	0.011	0.969	0.01	0.034	yes
CTR3	0.021	0.971	0.032	0.044	yes
CTR4	0.032	0.959	0.011	0.006	yes
CTR5	0.089	0.918	0.04	0.265	no
CTR6	0.042	0.956	0.074	0.013	yes
CTR7	0.032	0.942	0.066	0.016	yes
CTR8	0.043	0.974	0.094	0.005	yes
CTR9	0.025	0.97	0.026	0.005	yes
CTR10	0.041	0.961	0.051	0.005	yes
CTR11	0.044	0.951	0.027	0.012	yes
CTR12	0.019	0.954	0.023		no
CTR13	0.031	0.956	0.038	0.004	yes
CTR14	0.016	0.959	0.013	0.035	yes
CTR15	0.006	0.947	0.044	0.008	yes
CTR16	0.025	0.976	0.021	0.02	yes
CTR17	0.02	0.977	0.019	0.013	yes
CTR18	0.122	0.982	0.08	0.005	yes
CTR19	0.043	0.964	0.084	0.083	yes
CTR20	0.086	0.963	0.096	0.005	yes
CTR21	0.09	0.955	0.053	0.111	no
CTR22	0.007	0.981	0.031	0.008	yes
CTR23	0.037	0.955	0.052	0.034	yes
CTR24	0.029	0.971	0.053	0.101	yes
CZ1	0.024	0.957	0.016	0.011	yes
CZ2	0.035	0.971	0.045	0.044	yes
CZ3	0.093	0.956	0.095	0.052	yes
CZ4	0.054	0.947	0.083	0.039	yes
CZ5	0.114	0.934	0.137		no
CZ6	0.178	0.937	0.242	0.298	no
CZ7	0.225	0.868	0.486	0.702	no
CZ8	0.374	0.823	0.619	0.716	no
CZ9	0.101	0.938	0.117	0.231	no
CZ10	0.023	0.956	0.021	0.009	yes

## Sheet: Table S4 (WGBS stats)
Table S4: WGBS statistics. Quality control parameters were based on QualiMap and MethylDackel reports
Group	Sample	Aligned duplication rate (%)	Mapping efficiency	Median Coverage	Conversion (λ-DNA)	Methylation	Total reads (millions)	Aligned reads (millions)	CpGs covered (millions)	Median CpG coverage	CpGs covered (%)
CTR	CTR1	0.198	0.998474	13	1	0.67	589.7	588.8	27.7	10	94.1
	CTR2	0.208	0.998801	13	1	0.68	584	583.3	27.7	10	94
	CTR3	0.192	0.998514	14	1	0.68	605.8	604.9	27.7	11	94.1
	CTR4	0.177	0.998505	14	1	0.66	602	601.1	27.7	11	94.1
CZ	CZ1	0.2	0.99843	13	1	0.66	573.1	572.2	27.7	10	94
	CZ2	0.218	0.998635	13	1	0.69	586.1	585.3	27.7	10	94.1
	CZ3	0.2	0.99854	14	1	0.69	616.4	615.5	27.7	11	94.2
	CZ4	0.198	0.998539	14	1	0.67	616.2	615.3	27.6	11	94

## Sheet: Table S5 (ICRs)
Table S5: WGBS methylation values for the 50 imprinting controls regions
Imprinted DMR name	Number CpGs	Methylation origin	Germline derived	Location (hg38)	CTR1	CTR2	CTR3	CTR4	CZ1	CZ2	CZ3	CZ4	ESC_H1	ESC_H9	PGC_7w.1	PGC_7w.2	PGC_10w.1	PGC_11w.1	PGC_11w.2	PGC_13w.1	PGC_19w.1	PGC_19w.2	SSC_SRR5099529	SSC_SRR5099530
PPIEL:Ex1-DMR	39	M	Oocyte gDMR	chr1:39558954-39559868	0.0203611	0.0149184	0.0075933	0.007906	0.0094406	0	0.0167264	0.0524977	0.8631987	0.5253491	0.223138	NaN	0.0238889	0.022268	0.0444444	0.0287179	NaN	0	0.0965310	0.1803105
DIRAS3:TSS-DMR	88	M	Oocyte gDMR	chr1:68049750-68051862	0.040284	0.0161198	0.0049997	0.0226076	0.0263084	0.0164041	0.0270485	0.016433	0.5216354	0.5818326	0.2262887	0.1019004	0.0554293	0.0015528	0.0223253	0.008	0.0145055	0	0.1165415	0.1569744
DIRAS3:Ex2-DMR	39	M	Oocyte gDMR	chr1:68046822-68047803	0.0394566	0.064792	0.0375115	0.0463888	0.0963958	0.0320812	0.0691599	0.0873555	0.5748659	0.8580536	0.0810605	0.1270841	0.0623329	0.0989217	0.0225592	0.0042249	0.0041667	0.0169279	0.0780605	0.2015869
GPR1-AS:TSS-DMR	86	M	Oocyte gDMR	chr2:206202243-206204721	0.097702	0.0473128	0.0423926	0.058747	0.1061257	0.1101044	0.0849949	0.0891897	0.8601333	0.8742278	0.3003968	0.2326151	0.1008463	0.0391034	0.0495072	0.0286232	0.0222222	0	0.1848107	0.4266402
ZDBF2/GPR1:IG-DMR	439	P	Sperm gDMR-secondary DMR	chr2:206249859-206271820	0.3942807	0.3541634	0.4515123	0.4028911	0.4060296	0.4481912	0.3963837	0.384932	0.5006374	0.8364601	0.0861836	0.0825318	0.0470849	0.030896	0.0325009	0.0270995	0.0348223	0.0258339	0.4664959	0.5269191
NAP1L5:TSS-DMR	57	M	Oocyte gDMR	chr4:88697033-88698086	0.0329008	0.0361985	0.0275994	0.0183881	0.0588473	0.0166898	0.0369985	0.0375449	0.5166249	0.4984598	0.1426221	0.0600132	0.0565266	0.1169643	0.0579976	0.0079365	0	0.0102041	0.0233600	0.1692333
VTRNA2-1:DMR	76	M	Oocyte gDMR	chr5:136079113-136080956	0.0116521	0.0117576	0.052484	0.0055249	0.0176852	0.0336479	0.0048938	0.0505537	0.8167637	0.5932582	0.0315258	0.0199896	0.0167788	0.0135233	0.0159965	0.0242672	0.0048077	0.0059003	0.0868856	0.1709357
FAM50B:TSS-DMR	90	M	Oocyte gDMR	chr6:3848848-3850125	0.0232135	0.0231587	0.0353384	0.0120636	0.0269917	0.0267158	0.0420258	0.0367904	0.3404677	0.4422747	0.1671395	0.1442462	0.0278749	0.0119146	0.0257636	0.037302	0.0162487	0.0365323	0.0706721	0.2219226
PLAGL1:alt-TSS-DMR	143	M	Oocyte gDMR	chr6:144006941-144008751	0.0150356	0.0356249	0.0167468	0.0233048	0.0320706	0.0659266	0.0279429	0.0198783	0.558073	0.5940485	0.2326681	0.2124344	0.0986818	0.0205458	0.0433967	0.0579923	0.130207	0.0226045	0.1335491	0.1450079
IGF2R:Int2-DMR	74	M	Oocyte gDMR	chr6:160005526-160006529	0.0654477	0.0110564	0.0403374	0.0622597	0.0463641	0.0144555	0.1559818	0.0214127	0.8791746	0.8410374	0.3749114	0.3718274	0.1687748	0.258269	0.2742145	0.2261905	0.2471847	0.4425642	0.3149776	0.2509009
WDR27:Int13-DMR	58	M	Oocyte gDMR	chr6:169654408-169655522	0.0734014	0.0849628	0.0551686	0.179178	0.3671258	0.0941653	0.1448647	0.0421442	0.8425262	0.6498638	0.2865479	0.3743234	0.2995797	0.1826501	0.2477626	0.1561111	0.1314103	0.2182102	0.6825051	0.2066265
GRB10:alt-TSS-DMR	171	M	Oocyte gDMR	chr7:50781029-50783615	0.034261	0.0357335	0.0282806	0.0173801	0.040137	0.0295553	0.0392773	0.0262031	0.5326146	0.5975955	0.0629366	0.1044314	0.0468588	0.0147262	0.021815	0.0203064	0.0151235	0.0455192	0.0674513	0.2238768
PEG10:TSS-DMR	119	M	Oocyte gDMR	chr7:94656225-94658648	0.0389699	0.0192823	0.0330291	0.0052163	0.0490392	0.0218529	0.0063273	0.0244283	0.5322377	0.4680632	0.3628779	0.385196	0.2516043	0.229309	0.232966	0.265275	0.3574634	0.2650315	0.0606360	0.1358904
MEST:alt-TSS-DMR	226	M	Oocyte gDMR	chr7:130490281-130494547	0.0287908	0.027286	0.0357135	0.0065734	0.0303133	0.0390402	0.0249334	0.0225712	0.4954642	0.5591248	0.0673227	0.1218373	0.0296839	0.0307984	0.0112104	0.0253457	0.0315597	0.0300302	0.0959219	0.1936558
SVOPL:alt-TSS-DMR	31	M	Oocyte gDMR	chr7:138663373-138664324	0.0194354	0.0238971	0.03008	0.0247765	0.0446681	0.0390958	0.0329062	0.0506317	0.4122141	0.476239	NaN	NaN	0	0	NaN	0	NaN	NaN	0.0960565	0.1213788
HTR5A:TSS-DMR	55	M	Oocyte gDMR	chr7:155071009-155071672	0.0184658	0.0012987	0.0626179	0.0050847	0.0023682	0.0544592	0.0094437	0.0375795	0.6757207	0.8031117	0.2010486	0.166758	0.041604	0.0246011	0.0105609	0.011481	0	0.0047619	0.0688051	0.1750795
ERLIN2:Int6-DMR	37	M	Oocyte gDMR	chr8:37747474-37748570	0.0194759	0.0522961	0.0105328	0.0093976	0.0271557	0.0387041	0.0541294	0.0132397	0.8681038	0.87307	0.0666667	0.1333333	0.0250305	0.0171123	0	0	NaN	0	0.1704206	0.1999523
PEG13:TSS-DMR	193	M	Oocyte gDMR	chr8:140098048-140100982	0.0307922	0.0218122	0.0153345	0.0122339	0.0180161	0.0186188	0.0136061	0.0286611	0.5261435	0.5390411	0.1765479	0.1776152	0.0553893	0.0293384	0.0210996	0.0079111	0.0507347	0.0321253	0.0937012	0.1739618
FANCC:Int1-DMR	26	M	Oocyte gDMR	chr9:95313118-95313462	0.0162345	0.0029586	0.0374225	0.0032051	0.0110043	0.0230622	0.0027473	0.0156469	0.7966382	0.4900145	0.0222222	0.0668589	0.0148221	0.0116986	0.0030303	0.0813161	0	0.0048077	0.0925028	0.1760090
INPP5F:Int2-DMR	52	M	Oocyte gDMR	chr10:119818534-119819215	0.0375984	0.0052991	0.0715674	0.0419932	0.0333271	0.0274918	0.0026596	0.0692881	0.2976305	0.364641	0.13678	0.095894	0.0112945	0.0349277	0.0148413	0.031873	0.0015625	0.0165168	0.0899541	0.2377166
H19/IGF2:IG-DMR	250	P	Sperm gDMR	chr11:1997582-2003510	0.7397742	0.7878158	0.72363	0.7000466	0.7357174	0.7368506	0.7979289	0.7584895	0.5867505	0.5521463	0.0584461	0.1043404	0.0618926	0.0287244	0.021773	0.0157576	0.0231622	0.0307327	0.8352998	0.8308588
IGF2:Ex9-DMR	63	P	No-secondary DMR	chr11:2132761-2133882	0.8347791	0.8258157	0.827287	0.8020704	0.811209	0.8361835	0.8363237	0.8068904	0.7396206	0.7541068	0.0678999	0.0594687	0.022898	0.0147195	0.0102161	0.0238646	0.0136752	0.0175511	0.8750643	0.8168624
IGF2:alt-TSS-DMR	33	P	Sperm gDMR	chr11:2147103-2148538	0.733747	0.798107	0.7773743	0.8122764	0.7760713	0.8367878	0.8513916	0.8065934	0.4815031	0.59828	0.0706694	0.0978458	0.0348876	0.0056818	0.017619	0.0079365	0.0407407	0.0642857	0.8226770	0.7906348
KCNQ1OT1:TSS-DMR	192	M	Oocyte gDMR	chr11:2698718-2701029	0.0321009	0.0079422	0.0288129	0.0146033	0.0396151	0.034174	0.0411814	0.0480792	0.5009059	0.6047898	0.2664547	0.1799634	0.1287047	0.0429941	0.0306529	0.0085791	0.2172556	0.259573	0.0733383	0.1724163
RB1:Int2-DMR	195	M	Oocyte gDMR	chr13:48318205-48321627	0.0403796	0.0238909	0.0309475	0.0179982	0.031227	0.0199468	0.0143342	0.0454285	0.8715158	0.8852125	0.1651572	0.1667075	0.0866001	0.0219378	0.0225053	0.0463298	0.0111697	0.0176413	0.0778522	0.2586432
MEG3/DLK1:IG-DMR	64	P	Sperm gDMR	chr14:100809090-100811721	0.8783898	0.8633306	0.9023418	0.8375714	0.8859414	0.905749	0.8680256	0.8931459	0.7974496	0.8874157	0.0898539	0.0927872	0.0467731	0.0627495	0.0400717	0.0355102	0.059265	0.0880117	0.8940721	0.8316652
MEG3:TSS-DMR	188	P	No-secondary DMR	chr14:100824187-100827641	0.0378296	0.0239659	0.035248	0.0213541	0.0185542	0.0293948	0.0311926	0.0316729	0.8252708	0.8580742	0.0514152	0.1438764	0.0460775	0.0271713	0.0390346	0.019607	0.0592547	0.039429	0.0767875	0.1733088
MEG8:Int2-DMR	43	M	No-secondary DMR	chr14:100904404-100905082	0.0047619	0.0028571	0.0228458	0.0080462	0.022134	0.0510052	0	0.0085281	0.0630711	0.0189922	0.002849	0.0086736	0.0312159	0.0079411	0.0041866	0.0709285	0	0.0196078	0.0415676	0.0461644
MKRN3:TSS-DMR	109	M	Oocyte gDMR-secondary DMR	chr15:23561939-23567348	0.0822638	0.1172551	0.0902347	0.0941663	0.1266453	0.0793356	0.1372909	0.10797760000000001	0.8064342	0.8298943	0.5384705	0.513484	0.5310242	0.438617	0.4120508	0.5472512	0.4879022	0.3636225	0.2283693	0.3027435
MAGEL2:TSS-DMR	51	M	No-secondary DMR	chr15:23647278-23648882	0.0216921	0.0331515	0.02655	0.0215352	0.0245983	0.0211098	0.0373079	0.0357662	0.1969407	0.4691813	0.0730667	0.1864376	0.0290431	0.0111261	0.0319022	0.0096491	0.0363889	0.0415435	0.0870581	0.1808766
NDN:TSS-DMR	108	M	No-secondary DMR	chr15:23686304-23687612	0.0085108	0.012844	0.0063866	0.0192617	0.0225314	0.0420544	0.0313527	0.0256874	0.4654467	0.5576342	0.0153663	0.0720235	0.0259968	0.0436735	0.0107698	0.0015432	0.005	0.005	0.0378770	0.1141507
SNRPN:alt-TSS-DMR	19	M	No-secondary DMR	chr15:24823417-24824334	0.0150376	0.0176471	0.0335945	0.0292626	0.055581	0.0596703	0.048813	0.0651337	0.2453023	0.2890057	0.3659864	0.05	0.1296958	0	0.0252525	0	NaN	0	0.0711081	0.1636099
SNRPN:Int1-DMR1	44	M	No-secondary DMR	chr15:24847861-24948682	0.6577497	0.6687104	0.6734198	0.6511267	0.6545692	0.6843907	0.6708841	0.6666446	0.7907517	0.7328087	0.3064951	0.2975787	0.1784345	0.1107126	0.0970288	0.0931325	0.1118099	0.1066921	0.6922325	0.7407243
SNRPN:Int1-DMR2	45	M	No-secondary DMR	chr15:24877880-24878758	0.0018315	0.0024691	0.0121785	0.0049417	0.0032804	0.0160047	0.0027778	0.0225018	0.8364503	0.8660335	0	0	0	0	0.0221949	0.0416667	NaN	NaN	0.0481838	0.1213019
SNURF:TSS-DMR	113	M	Oocyte gDMR	chr15:24954857-24956829	0.0171955	0.0185726	0.0449976	0.0175012	0.0208491	0.0544286	0.0105325	0.0328636	0.464374	0.4539435	0.3614331	0.3906846	0.2917369	0.0344315	0.0405983	0.0639023	0.0868075	0.0807612	0.0786344	0.1707624
IGF1R:Int2-DMR	55	M	Oocyte gDMR	chr15:98865267-98866421	0.0231453	0.0441955	0.0075561	0.0027224	0.005703	0.037339	0.0079296	0.0452099	0.74697	0.8730647	0.0522977	0.1934628	0.0440608	0.0362369	0.0453853	0	0.0277778	0.0060606	0.0844902	0.1891957
ZNF597:3? DMR	29	M	Oocyte gDMR	chr16:3431801-3432388	0.0140377	0.0145517	0.0092292	0	0.0847296	0.0345524	0.0324634	0.0438283	0.8456337	0.894702	0.1899332	0.2336999	0.0885769	0.0605212	0.1399802	0.0291667	0.0876768	0	0.1100231	0.1926892
ZNF597:TSS-DMR	76	P	No-secondary DMR	chr16:3442828-3444463	0.0297172	0.0128511	0.0189031	0.0110695	0.0115673	0.0183108	0.013264	0.0581447	0.4592651	0.5503718	0.0348513	0.0571487	0.0543528	0.0291908	0.0129049	0.0046914	0	0.012766	0.0374626	0.1342340
ZNF331:alt-TSS-DMR1	125	M	Oocyte gDMR	chr19:53537256-53538958	0.0288581	0.0114645	0.0284581	0.0026222	0.0118412	0.0224423	0.0122817	0.0105478	0.5016863	0.4980234	0.1478487	0.1486386	0.0647247	0.0248538	0.0258957	0.0064193	0.0678819	0.0541198	0.0574038	0.1932365
ZNF331:alt-TSS-DMR2	102	M	Oocyte gDMR	chr19:53553832-53555171	0.037301	0.0062886	0.0404295	0.0141231	0.0228557	0.0257441	0.032385	0.0337439	0.8595445	0.86239	0.1886961	0.0997375	0.0606771	0.0231021	0.0528996	0.010433	0.0436291	0.0286909	0.0625668	0.2046356
PEG3:TSS-DMR	221	M	Oocyte gDMR	chr19:56837125-56841903	0.0252557	0.0163266	0.0265522	0.0125302	0.0268669	0.0392244	0.0125962	0.0407443	0.8144117	0.8414669	0.3289351	0.2066086	0.0787506	0.0113784	0.0453729	0.0576364	0.0625283	0.0091451	0.0643035	0.1455499
MCTS2P:TSS-DMR	47	M	Oocyte gDMR	chr20:31546860-31548130	0.080842	0.0881092	0.1340099	0.0847605	0.0790277	0.1246599	0.2043015	0.1280292	0.676806	0.7531322	0.1133001	0.0691322	0.0497953	0.011075	0	0.0083442	0	0.0081169	0.1594405	0.2337821
NNAT:TSS-DMR	135	M	Oocyte gDMR	chr20:37520202-37522126	0.0803821	0.0492995	0.0241059	0.0046533	0.0549565	0.0233952	0.0066689	0.0727538	0.5914204	0.7403995	0.139438	0.0999762	0.0176054	0.0085539	0.0116052	0.0201984	0.0536285	0.0111641	0.1433627	0.3002752
L3MBTL1:alt-TSS-DMR	84	M	Oocyte gDMR	chr20:43513725-43515400	0.0437108	0.0239689	0.017528	0.0053049	0.0174156	0.0120461	0.0205993	0.016343	0.478997	0.4974261	0.2050162	0.1213611	0.0407331	0.0265624	0.0137934	0.0240354	0.0512707	0.0217749	0.0619594	0.2091851
GNAS-NESP:TSS-DMR	257	P	No-secondary DMR	chr20:58838984-58843557	0.0403214	0.0265857	0.0248925	0.0365053	0.0328126	0.0422861	0.0331353	0.0243242	0.4779396	0.4809074	0.0491342	0.0621263	0.0277475	0.0331228	0.0085101	0.039893	0.0045256	0.0528747	0.0717681	0.2167980
GNAS-AS1:TSS-DMR	128	M	Oocyte gDMR	chr20:58850594-58852978	0.0184799	0.0190641	0.0278237	0.0134059	0.0154857	0.0122252	0.0054932	0.0441777	0.1605664	0.4059461	0.136212	0.1852335	0.1128336	0.0754369	0.0677665	0.061336	0.01678	0.0580583	0.0663779	0.1426169
GNAS-XL:Ex1-DMR	200	M	Oocyte gDMR	chr20:58853850-58856408	0.0113625	0.0128348	0.0162441	0.0216735	0.0094432	0.044501400000000003	0.0251892	0.0417562	0.4617741	0.5560257	0.0895232	0.0791822	0.0370042	0.0477754	0.0106686	0.0174693	0.0487915	0.0237132	0.0513202	0.2026382
GNAS A/B:TSS-DMR	198	M	No-secondary DMR	chr20:58888210-58890146	0.0435447	0.0049009	0.0459905	0.0195809	0.0314426	0.0199279	0.0342817	0.0603698	0.1376924	0.5440875	0.0266366	0.0533322	0.0361434	0.0143048	0.0032205	0.0027212	0.021079	0.0094745	0.0614871	0.1276418
WRB:alt-TSS-DMR	43	M	Oocyte gDMR	chr21:39385584-39386350	0.0227795	0.0222317	0.0296563	0.0028295	0.0128763	0.0348891	0.0144477	0.0594091	0.7905306	0.8241021	0.0433679	0.1389783	0.0257539	0.0290476	0.0128932	0.0196895	0.0223214	0.0144242	0.0993172	0.1828628
SNU13:alt-TSS-DMR	63	M	Oocyte gDMR	chr22:41681770-41682869	0.0305937	0.0061929	0.0195461	0.0101393	0.0097884	0.0569156	0.0084029	0.0232642	0.5106125	0.5098675	0.0272488	0.0957233	0.003996	0.0416626	0	0.0020833	0	0.0034722	0.0501865	0.2368829

## Sheet: Table S6 (UMRs)
Table S6: High-confidence TGC unmethylated regions
chr	start	end
chr1	10468	11801
chr1	173109	182810
chr1	604294	606494
chr1	609144	611382
chr1	629620	634200
chr1	777058	780930
chr1	816295	819243
chr1	825323	829486
chr1	869016	870995
chr1	902346	905839
chr1	909251	910794
chr1	923008	926627
chr1	939750	943896
chr1	957866	962116
chr1	975734	979006
chr1	997464	1002501
chr1	1017555	1021432
chr1	1032038	1035224
chr1	1039184	1041938
chr1	1057786	1060866
chr1	1066875	1070075
chr1	1114062	1117994
chr1	1136550	1138056
chr1	1156968	1158394
chr1	1200292	1202039
chr1	1230642	1234411
chr1	1245346	1247644
chr1	1272313	1275031
chr1	1292958	1295166
chr1	1306874	1310112
chr1	1323604	1325605
chr1	1348068	1351874
chr1	1354100	1356294
chr1	1373320	1376561
chr1	1397779	1400723
chr1	1405850	1408645
chr1	1419580	1420846
chr1	1427470	1427988
chr1	1434976	1436368
chr1	1438864	1440299
chr1	1470784	1473734
chr1	1510254	1513783
chr1	1539122	1541595
chr1	1571787	1576736
chr1	1598269	1601155
chr1	1613528	1617210
chr1	1628668	1634856
chr1	1644155	1645694
chr1	1657114	1660769
chr1	1690847	1695163
chr1	1699333	1701922
chr1	1711393	1713059
chr1	1722230	1726462
chr1	1744480	1748431
chr1	1777079	1780022
chr1	1781901	1783062
chr1	1886756	1892618
chr1	1907742	1910400
chr1	1918578	1920350
chr1	2003019	2004475
chr1	2018257	2020416
chr1	2044378	2045379
chr1	2049174	2052210
chr1	2132172	2134712
chr1	2187864	2190551
chr1	2193353	2195592
chr1	2204242	2206346
chr1	2225732	2230634
chr1	2305506	2307890
chr1	2313932	2316024
chr1	2390146	2393216
chr1	2411140	2414528
chr1	2442937	2444676
chr1	2467122	2467999
chr1	2525047	2527288
chr1	2528726	2531228
chr1	2540568	2541366
chr1	2545754	2548286
chr1	2584316	2588114
chr1	2627679	2630987
chr1	2642025	2644282
chr1	2681746	2777659
chr1	2788346	2791871
chr1	2855152	2856521
chr1	3011359	3013196
chr1	3061794	3064696
chr1	3067031	3071666
chr1	3073202	3074530
chr1	3180695	3182071
chr1	3240300	3241874
chr1	3247010	3248842
chr1	3265858	3267469
chr1	3392951	3395025
chr1	3453751	3455786
chr1	3490869	3492304
chr1	3530336	3532044
chr1	3610256	3612320
chr1	3623526	3626343
chr1	3643982	3646446
chr1	3648994	3653764
chr1	3683684	3684934
chr1	3717935	3718768
chr1	3746176	3748814
chr1	3771168	3773704
chr1	3794690	3797726
chr1	3855456	3859259
chr1	3898734	3903173
chr1	3975080	3976762
chr1	4026458	4028184
chr1	4131976	4134682
chr1	4160510	4162645
chr1	4411159	4412883
chr1	4424474	4428281
chr1	4555100	4556346
chr1	4598789	4600933
chr1	4637364	4638896
chr1	4651903	4658820
chr1	4710481	4712854
chr1	5464065	5465130
chr1	5525267	5527125
chr1	5601418	5602994
chr1	5615390	5618258
chr1	5713116	5713972
chr1	5778765	5780502
chr1	5846812	5847811
chr1	5990479	5994150
chr1	6025526	6026518
chr1	6127298	6128316
chr1	6148288	6149312
chr1	6178217	6182468
chr1	6197313	6201026
chr1	6204372	6207409
chr1	6207954	6210137
chr1	6234330	6237394
chr1	6241196	6243210
chr1	6244368	6247486
chr1	6248646	6250896
chr1	6259484	6263541
chr1	6391701	6394751
chr1	6404198	6405502
chr1	6418215	6421368
chr1	6423446	6425802
chr1	6439866	6441429
chr1	6446960	6449452
chr1	6453560	6456790
chr1	6459626	6462122
chr1	6465594	6466716
chr1	6470026	6472207
chr1	6484565	6486336
chr1	6489848	6491774
chr1	6496338	6498183
chr1	6552788	6556165
chr1	6579104	6581342
chr1	6600540	6604800
chr1	6611490	6616920
chr1	6624408	6626965
chr1	6700403	6702882
chr1	6735186	6736188
chr1	6757610	6759080
chr1	6783044	6789674
chr1	6961469	6964292
chr1	7062158	7063303
chr1	7069332	7071342
chr1	7198844	7199994
chr1	7258444	7260053
chr1	7679539	7681738
chr1	7701869	7706885
chr1	7769588	7773328
chr1	7781260	7786866
chr1	7826814	7828555
chr1	7885162	7886890
chr1	7912781	7914712
chr1	7941131	7943096
chr1	7951700	7952915
chr1	7953032	7955445
chr1	7960266	7962744
chr1	8023038	8028244
chr1	8045314	8046767
chr1	8151175	8152912
chr1	8153223	8155404
chr1	8191452	8192878
chr1	8216474	8218600
chr1	8257590	8259014
chr1	8300678	8304188
chr1	8317420	8319166
chr1	8421630	8425100
chr1	8500466	8501295
chr1	8700400	8705314
chr1	8814256	8819662
chr1	8852766	8854262
chr1	8876034	8881282
chr1	8892644	8893516
chr1	9038825	9040541
chr1	9071135	9072660
chr1	9126916	9130803
chr1	9181180	9184298
chr1	9198053	9199506
chr1	9233505	9236408
chr1	9280128	9280866
chr1	9291485	9294242
chr1	9427602	9430592
chr1	9494416	9496144
chr1	9538318	9542900
chr1	9587428	9590268
chr1	9626405	9628150
chr1	9650531	9655231
chr1	9686812	9691245
chr1	9820669	9825480
chr1	9908326	9912742
chr1	9942096	9944952
chr1	9962098	9963235
chr1	9995806	9999219
chr1	10025874	10026714
chr1	10031313	10036546
chr1	10208768	10212781
chr1	10244434	10245960
chr1	10397004	10400879
chr1	10429372	10432132
chr1	10470294	10476442
chr1	10540968	10543160
chr1	10637816	10640507
chr1	10693194	10696159
chr1	10792316	10797429
chr1	10827098	10828966
chr1	10835444	10836728
chr1	10865593	10868370
chr1	10887888	10890772
chr1	10960795	10961731
chr1	11011298	11014608
chr1	11058480	11061879
chr1	11098409	11101262
chr1	11260897	11264060
chr1	11272157	11274613
chr1	11318052	11320526
chr1	11477981	11481300
chr1	11500612	11502620
chr1	11608014	11609828
chr1	11634838	11636154
chr1	11648398	11651266
chr1	11653298	11656146
chr1	11663494	11665285
chr1	11679796	11682732
chr1	11689964	11693008
chr1	11700505	11702394
chr1	11719012	11720315
chr1	11735364	11737646
chr1	11761446	11763034
chr1	11804608	11807549
chr1	11858218	11859992
chr1	11897230	11899710
chr1	11907147	11910238
chr1	11924736	11927387
chr1	11933960	11935566
chr1	11949161	11950432
chr1	11979096	11982348
chr1	12018152	12021062
chr1	12042413	12043992
chr1	12062096	12064802
chr1	12094917	12097540
chr1	12166505	12168048
chr1	12190649	12192306
chr1	12229035	12232192
chr1	12594725	12596898
chr1	12615972	12620478
chr1	12633824	12635474
chr1	12690542	12691748
chr1	12847324	12849162
chr1	13115663	13117442
chr1	13298146	13299860
chr1	13327192	13328838
chr1	13394425	13396067
chr1	13438506	13439902
chr1	13511973	13514708
chr1	13529852	13531632
chr1	13552256	13553946
chr1	13554571	13555518
chr1	13582432	13585810
chr1	13698270	13702374
chr1	13747288	13752774
chr1	13891748	13894330
chr1	14417026	14422200
chr1	14597226	14600963
chr1	14923056	14926624
chr1	14969702	14972326
chr1	15123851	15125108
chr1	15151584	15155391
chr1	15170256	15172494
chr1	15214370	15215683
chr1	15235350	15237196
chr1	15246576	15248577
chr1	15408573	15411400
chr1	15522828	15528839
chr1	15582847	15585781
chr1	15602566	15605363
chr1	15616176	15621169
chr1	15683446	15685810
chr1	15757552	15760598
chr1	15791462	15792556
chr1	15821233	15822480
chr1	15830368	15839292
chr1	15846390	15851628
chr1	15943034	15945836
chr1	15974302	15978451
chr1	16012426	16014040
chr1	16026346	16027806
chr1	16048158	16049402
chr1	16072660	16074789
chr1	16154146	16156804
chr1	16161818	16163489
chr1	16167130	16168559
chr1	16205795	16208639
chr1	16215218	16218242
chr1	16226010	16228914
chr1	16236056	16238100
chr1	16349951	16353551
chr1	16366304	16369828
chr1	16439312	16442504
chr1	16482600	16484762
chr1	16497598	16500814
chr1	16520196	16522005
chr1	16531956	16537544
chr1	16543866	16549188
chr1	16612318	16614450
chr1	16629912	16631462
chr1	16643102	16645532
chr1	16646868	16648978
chr1	16677348	16678632
chr1	16679174	16681042
chr1	16685170	16686410
chr1	16691249	16695110
chr1	16698974	16701790
chr1	16706902	16708702
chr1	16723597	16725890
chr1	16758252	16760656
chr1	16858717	16863781
chr1	16869946	16875840
chr1	16888254	16890148
chr1	16895318	16897672
chr1	16903312	16905929
chr1	16912649	16915542
chr1	16938548	16940755
chr1	16960290	16961560
chr1	16979180	16981468
chr1	17010546	17012864
chr1	17052297	17055612
chr1	17118211	17120296
chr1	17125720	17126908
chr1	17148537	17150046
chr1	17248182	17249844
chr1	17419048	17420608
chr1	17435953	17442022
chr1	17538130	17541405
chr1	17825348	17826524
chr1	18106607	18112209
chr1	18481077	18483601
chr1	18557459	18558954
chr1	18629652	18633710
chr1	18635446	18638612
chr1	18639520	18647732
chr1	18693361	18694361
chr1	18716020	18717939
chr1	18783530	18785438
chr1	18901390	18904088
chr1	18954636	18958326
chr1	19208706	19212881
chr1	19250484	19253546
chr1	19273389	19274842
chr1	19287893	19289634
chr1	19310824	19313474
chr1	19337910	19339360
chr1	19483166	19488330
chr1	19595772	19598521
chr1	19642606	19646407
chr1	19663864	19666708
chr1	19798529	19801776
chr1	19876543	19879138
chr1	19881040	19885574
chr1	19920436	19922126
chr1	19984308	19985541
chr1	20151147	20152688
chr1	20185073	20187260
chr1	20212476	20213729
chr1	20241998	20243968
chr1	20342820	20344752
chr1	20365486	20368270
chr1	20475834	20477194
chr1	20483305	20487677
chr1	20505750	20509034
chr1	20521773	20523026
chr1	20551510	20555056
chr1	20632510	20634941
chr1	20659988	20663081
chr1	20695609	20697405
chr1	20716776	20718868
chr1	20731212	20734046
chr1	20783152	20790032
chr1	21174531	21179097
chr1	21288818	21291242
chr1	21343942	21346664
chr1	21386872	21388542
chr1	21427662	21429870
chr1	21436201	21438278
chr1	21438362	21442044
chr1	21508154	21510689
chr1	21550799	21552406
chr1	21607636	21608664
chr1	21621698	21623344
chr1	21651197	21653478
chr1	21658702	21660022
chr1	21668110	21671004
chr1	21780006	21785862
chr1	21813839	21815126
chr1	21935737	21938298
chr1	22023984	22027254
chr1	22052027	22056598
chr1	22141334	22144676
chr1	22285220	22286166
chr1	22350010	22352352
chr1	22382847	22385019
chr1	22427874	22430602
chr1	22450190	22453684
chr1	22562799	22564728
chr1	22576180	22579746
chr1	22676132	22679378
chr1	22709284	22712782
chr1	22780665	22781739
chr1	22952133	22954547
chr1	23016302	23022198
chr1	23166122	23169682
chr1	23176816	23178485
chr1	23216188	23218882
chr1	23230866	23232071
chr1	23240235	23241945
chr1	23256550	23257740
chr1	23262329	23262961
chr1	23340397	23347908
chr1	23366690	23371788
chr1	23423244	23425556
chr1	23436042	23437937
chr1	23482271	23485626
chr1	23529729	23532046
chr1	23539739	23540564
chr1	23551586	23556966
chr1	23566603	23569544
chr1	23618804	23621282
chr1	23627583	23628558
chr1	23687436	23693318
chr1	23742035	23745656
chr1	23776834	23780091
chr1	23790039	23792723
chr1	23799102	23802264
chr1	23824324	23827278
chr1	23834884	23836294
chr1	23837550	23839896
chr1	23856477	23858254
chr1	23866498	23869890
chr1	23900966	23903843
chr1	23948186	23949628
chr1	23957968	23961520
chr1	23977174	23981959
chr1	24149802	24151816
chr1	24186151	24188756
chr1	24195595	24196546
chr1	24253351	24256125
chr1	24318898	24323620
chr1	24412330	24417227
chr1	24500898	24505063
chr1	24554998	24557060
chr1	24601524	24602966
chr1	24624332	24625148
chr1	24640420	24645532
chr1	24704545	24706282
chr1	24743442	24747942
chr1	24798332	24801879
chr1	24847220	24850054
chr1	24927826	24933064
chr1	25145732	25147401
chr1	25231480	25234085
chr1	25238925	25241292
chr1	25245576	25249187
chr1	25265510	25268818
chr1	25336192	25340153
chr1	25428687	25433762
chr1	25517407	25519007
chr1	25543062	25545477
chr1	25591854	25593252
chr1	25615096	25619806
chr1	25799322	25801397
chr1	25818360	25821826
chr1	25857310	25860602
chr1	25874374	25877284
chr1	25904544	25907808
chr1	25921732	25924250
chr1	25996314	25999798
chr1	26034476	26036844
chr1	26045004	26047647
chr1	26109498	26113956
chr1	26160738	26165362
chr1	26169018	26171100
chr1	26224758	26226332
chr1	26233084	26237622
chr1	26279449	26280671
chr1	26305544	26307746
chr1	26334903	26337357
chr1	26359248	26361514
chr1	26395754	26399232
chr1	26408213	26412338
chr1	26430264	26433006
chr1	26469780	26474805
chr1	26499406	26502802
chr1	26528392	26531162
chr1	26618552	26624774
chr1	26691626	26700320
chr1	26785736	26790428
chr1	26803436	26804716
chr1	26816624	26819741
chr1	26825401	26828044
chr1	26862714	26866960
chr1	26888910	26891450
chr1	26899016	26902074
chr1	26920922	26923417
chr1	26958592	26962301
chr1	26992011	26995727
chr1	27011616	27014198
chr1	27030874	27032455
chr1	27051776	27053732
chr1	27063172	27065769
chr1	27153456	27157182
chr1	27160538	27161276
chr1	27176269	27177504
chr1	27200610	27202026
chr1	27231891	27236520
chr1	27320347	27323532
chr1	27348862	27352152
chr1	27356120	27358091
chr1	27359802	27361358
chr1	27365006	27367824
chr1	27382225	27384197
chr1	27391274	27393778
chr1	27402552	27404114
chr1	27487208	27491818
chr1	27526892	27529398
chr1	27567660	27569286
chr1	27574284	27577084
chr1	27602076	27605312
chr1	27614162	27616093
chr1	27633702	27636402
chr1	27658307	27660843
chr1	27668088	27670022
chr1	27723950	27727440
chr1	27771621	27774468
chr1	27829928	27833342
chr1	27871536	27873829
chr1	27912782	27916615
chr1	27958516	27961177
chr1	28086640	28089934
chr1	28120462	28122134
chr1	28167262	28168572
chr1	28231286	28237600
chr1	28245878	28249220
chr1	28258322	28261885
chr1	28307560	28308751
chr1	28327244	28330095
chr1	28336404	28337508
chr1	28351266	28352486
chr1	28368215	28371844
chr1	28439376	28440900
chr1	28504707	28507758
chr1	28516952	28519694
chr1	28529937	28531670
chr1	28551623	28555918
chr1	28580597	28584065
chr1	28591683	28593765
chr1	28641413	28644457
chr1	28647759	28650238
chr1	28666665	28672909
chr1	28720418	28723557
chr1	28733834	28739120
chr1	28774652	28777590
chr1	28810708	28815717
chr1	28862565	28863938
chr1	28876182	28877908
chr1	28885960	28889191
chr1	28912918	28916576
chr1	28946846	28948672
chr1	29055605	29057754
chr1	29120680	29125792
chr1	29131114	29131966
chr1	29133409	29135111
chr1	29179176	29183710
chr1	29229602	29231914
chr1	29235685	29239260
chr1	29258943	29261378
chr1	29282398	29284198
chr1	29324304	29325640
chr1	29348678	29351432
chr1	29356332	29357847
chr1	29477815	29479383
chr1	29512613	29515437
chr1	29706390	29707708
chr1	29766167	29768516
chr1	29943482	29945887
chr1	29989459	29992114
chr1	30085698	30087052
chr1	30341860	30343534
chr1	30684757	30686554
chr1	30717065	30719740
chr1	30806744	30808102
chr1	30823822	30825614
chr1	30831092	30832288
chr1	30907505	30910728
chr1	31061902	31067168
chr1	31112412	31113790
chr1	31153735	31156263
chr1	31175496	31177200
chr1	31180734	31182688
chr1	31238408	31241050
chr1	31295312	31298536
chr1	31372597	31374452
chr1	31394394	31395851
chr1	31412250	31415016
chr1	31533734	31536890
chr1	31548085	31550070
chr1	31556925	31558494
chr1	31586418	31588205
chr1	31588368	31590070
chr1	31616920	31618976
chr1	31643328	31646732
chr1	31703605	31705778
chr1	31714204	31716935
chr1	31742395	31743726
chr1	31760150	31765308
chr1	31771533	31773497
chr1	31787912	31790094
chr1	31841600	31842546
chr1	31851522	31852372
chr1	31936430	31940248
chr1	31943753	31945805
chr1	32003688	32004946
chr1	32012318	32016846
chr1	32071632	32074706
chr1	32106970	32109896
chr1	32177559	32182229
chr1	32199820	32201770
chr1	32204496	32206790
chr1	32220978	32223932
chr1	32239363	32242028
chr1	32248154	32249083
chr1	32273076	32276986
chr1	32291154	32293567
chr1	32315689	32317188
chr1	32333575	32337168
chr1	32350598	32352761
chr1	32360498	32363147
chr1	32393012	32395520
chr1	32426250	32428057
chr1	32463908	32466485
chr1	32470126	32471638
chr1	32499001	32502039
chr1	32519868	32521156
chr1	32538164	32541890
chr1	32610749	32613088
chr1	32648988	32653941
chr1	32702022	32703906
chr1	32711609	32714116
chr1	32740352	32743375
chr1	32753138	32755914
chr1	32765310	32766439
chr1	32804007	32805596
chr1	32815658	32820060
chr1	32869606	32873169
chr1	32885590	32887392
chr1	32892065	32894516
chr1	32900140	32902594
chr1	32923500	32926789
chr1	32961578	32967427
chr1	32972508	32976633
chr1	33035835	33037622
chr1	33050284	33052905
chr1	33080260	33083142
chr1	33126096	33128682
chr1	33180077	33183204
chr1	33237465	33240172
chr1	33254438	33258340
chr1	33279943	33280804
chr1	33305688	33307969
chr1	33347418	33351140
chr1	33428885	33432028
chr1	33471559	33474008
chr1	33624649	33625839
chr1	33632716	33633802
chr1	34080844	34082826
chr1	34162211	34168308
chr1	34175865	34177878
chr1	34383088	34385091
chr1	34780704	34782830
chr1	34792221	34793476
chr1	34858275	34860350
chr1	34864308	34867257
chr1	34884260	34886755
chr1	34928268	34931508
chr1	34967306	34968774
chr1	34975738	34978808
chr1	34984026	34986157
chr1	35029755	35033070
chr1	35078320	35081213
chr1	35119992	35123041
chr1	35190084	35194857
chr1	35197008	35198193
chr1	35218714	35220176
chr1	35247488	35249166
chr1	35250717	35251863
chr1	35253013	35253766
chr1	35267681	35273218
chr1	35520676	35521990
chr1	35555224	35559134
chr1	35572373	35579304
chr1	35640080	35643120
chr1	35706402	35709073
chr1	35717682	35720208
chr1	35768538	35770941
chr1	35804976	35810374
chr1	35868807	35871191
chr1	35882352	35885277
chr1	35929530	35934176
chr1	36083272	36084932
chr1	36087834	36090596
chr1	36124266	36126691
chr1	36147709	36150427
chr1	36154984	36157750
chr1	36175529	36176848
chr1	36177524	36179854
chr1	36222010	36226388
chr1	36305260	36307988
chr1	36320221	36325013
chr1	36384381	36387203
chr1	36396986	36398719
chr1	36403576	36405092
chr1	36440122	36442691
chr1	36449458	36451881
chr1	36463109	36466010
chr1	36702891	36705158
chr1	37031858	37037200
chr1	37079218	37081850
chr1	37254532	37256506
chr1	37317748	37318924
chr1	37473496	37475427
chr1	37513038	37520502
chr1	37552609	37557974
chr1	37594264	37596974
chr1	37632950	37635758
chr1	37688858	37693824
chr1	37734765	37735959
chr1	37751449	37754775
chr1	37760933	37767338
chr1	37792154	37796228
chr1	37805784	37809818
chr1	37858162	37861536
chr1	37930300	37933300
chr1	37934966	37936903
chr1	37988360	37991062
chr1	37994961	37996688
chr1	38003954	38006698
chr1	38011710	38014337
chr1	38043693	38048442
chr1	38133212	38135248
chr1	38213090	38214922
chr1	38291327	38292956
chr1	38474291	38477571
chr1	38558260	38560466
chr1	38577170	38579122
chr1	38646534	38647718
chr1	38708136	38709430
chr1	38783221	38784269
chr1	38802781	38805814
chr1	38815448	38819904
chr1	38856973	38861998
chr1	38871471	38875386
chr1	38879306	38880828
chr1	38989926	38993793
chr1	39025291	39027394
chr1	39080134	39082853
chr1	39101515	39102488
chr1	39104218	39108132
chr1	39407342	39411533
chr1	39489364	39493338
chr1	39513846	39516864
chr1	39556969	39560299
chr1	39573729	39577883
chr1	39606050	39610404
chr1	39632264	39633688
chr1	39638504	39640568
chr1	39670668	39672884
chr1	39682928	39684844
chr1	39690847	39693434
chr1	39727347	39729636
chr1	39737524	39740518
chr1	39769380	39773470
chr1	39787378	39790968
chr1	39807060	39808784
chr1	39882108	39884952
chr1	39898192	39903694
chr1	39921607	39923291
chr1	39954029	39956918
chr1	39972764	39974168
chr1	39998492	40000489
chr1	40011683	40012679
chr1	40038906	40042785
chr1	40096562	40098383
chr1	40130800	40134145
chr1	40159453	40163666
chr1	40256302	40260070
chr1	40302840	40304480
chr1	40314662	40318386
chr1	40338491	40339713
chr1	40372554	40375354
chr1	40387204	40390614
chr1	40448618	40452034
chr1	40476362	40479124
chr1	40507315	40510368
chr1	40529286	40532757
chr1	40558632	40559525
chr1	40653538	40654576
chr1	40664502	40666592
chr1	40689660	40694788
chr1	40782201	40785335
chr1	40801536	40803384
chr1	40817648	40819830
chr1	40837405	40838884
chr1	40859741	40863778
chr1	40883500	40885129
chr1	40964103	40966162
chr1	40978610	40982594
chr1	41239784	41244045
chr1	41359954	41363152
chr1	41365802	41367594
chr1	41380593	41384389
chr1	41495425	41497790
chr1	41515662	41517333
chr1	41661072	41663424
chr1	41916855	41920206
chr1	42033404	42037541
chr1	42039722	42042022
chr1	42145628	42147347
chr1	42162620	42168403
chr1	42331978	42337278
chr1	42353999	42355174
chr1	42379052	42382792
chr1	42453910	42458632
chr1	42461972	42464901
chr1	42499849	42501268
chr1	42657120	42659933
chr1	42679436	42686698
chr1	42764510	42768782
chr1	42784294	42786232
chr1	42798450	42799612
chr1	42815462	42818201
chr1	42845256	42848104
chr1	42886096	42889187
chr1	42922834	42925960
chr1	42956622	42960340
chr1	43005639	43009078
chr1	43067500	43070026
chr1	43147136	43148918
chr1	43159608	43161167
chr1	43170880	43173512
chr1	43270076	43271618
chr1	43304218	43305522
chr1	43347918	43350383
chr1	43357153	43360174
chr1	43366520	43369104
chr1	43388323	43390919
chr1	43452747	43455694
chr1	43500710	43502838
chr1	43529022	43532960
chr1	43549859	43551054
chr1	43564969	43566512
chr1	43628640	43630289
chr1	43648226	43652528
chr1	43705572	43709074
chr1	43933019	43934480
chr1	43935416	43937213
chr1	43945248	43948498
chr1	43968082	43970945
chr1	43973780	43976370
chr1	43978398	43980704
chr1	43990700	43993056
chr1	44028682	44032514
chr1	44102876	44104696
chr1	44118006	44119640
chr1	44179014	44181008
chr1	44212036	44214110
chr1	44353518	44356371
chr1	44404180	44410546
chr1	44416962	44419215
chr1	44616708	44617893
chr1	44630240	44633650
chr1	44637770	44638718
chr1	44672120	44675480
chr1	44723025	44725879
chr1	44728572	44732098
chr1	44737904	44741136
chr1	44774279	44776930
chr1	44783524	44785162
chr1	44785634	44787152
chr1	44798818	44801658
chr1	44805075	44806982
chr1	44812764	44815484
chr1	44818293	44821247
chr1	44842356	44844598
chr1	44984525	44989202
chr1	45009830	45013565
chr1	45104562	45105878
chr1	45114874	45117068
chr1	45189379	45191760
chr1	45203222	45207917
chr1	45222698	45223454
chr1	45302656	45306070
chr1	45325822	45328150
chr1	45338428	45341530
chr1	45483550	45485624
chr1	45489142	45492451
chr1	45499424	45500927
chr1	45519978	45523784
chr1	45538390	45539614
chr1	45548702	45551842
chr1	45581982	45587075
chr1	45622105	45624516
chr1	45684074	45689520
chr1	45723602	45725165
chr1	45748752	45752591
chr1	45802756	45805134
chr1	46129556	46134774
chr1	46165462	46167616
chr1	46197692	46199358
chr1	46202792	46204699
chr1	46239826	46241938
chr1	46245714	46248804
chr1	46300770	46306370
chr1	46310688	46311986
chr1	46336858	46338076
chr1	46339060	46342097
chr1	46393262	46395562
chr1	46405590	46407298
chr1	46446808	46449632
chr1	46465712	46467872
chr1	46484845	46486370
chr1	46488730	46492122
chr1	46532397	46534362
chr1	46543318	46545068
chr1	46603368	46605349
chr1	46612582	46613788
chr1	46615961	46617678
chr1	46666910	46669221
chr1	46716675	46720626
chr1	47022118	47025850
chr1	47178622	47180116
chr1	47219362	47220669
chr1	47224561	47226807
chr1	47228414	47233455
chr1	47278688	47279880
chr1	47312555	47315634
chr1	47332206	47336118
chr1	47369626	47370697
chr1	47379882	47380742
chr1	47415491	47418688
chr1	47432000	47440900
chr1	47443126	47447150
chr1	47448876	47451044
chr1	47507288	47510020
chr1	47532504	47534502
chr1	47591614	47594195
chr1	47613532	47614823
chr1	47707564	47711936
chr1	47724365	47726660
chr1	47983493	47984902
chr1	47995246	47998642
chr1	48089277	48090682
chr1	48093060	48094675
chr1	48191058	48193393
chr1	48469424	48473380
chr1	48478407	48480101
chr1	48775114	48778424
chr1	48898412	48899576
chr1	49347815	49350872
chr1	50001362	50002652
chr1	50022676	50025154
chr1	50047018	50049599
chr1	50105794	50111428
chr1	50331612	50334608
chr1	50367768	50369388
chr1	50380448	50382834
chr1	50414442	50431902
chr1	50814109	50816736
chr1	50957205	50961776
chr1	50967030	50971585
chr1	50975403	50980188
chr1	51077474	51079794
chr1	51234526	51238764
chr1	51295945	51297900
chr1	51329774	51331656
chr1	51344160	51346150
chr1	51515738	51520086
chr1	51590145	51591182
chr1	51616327	51618748
chr1	51728622	51732562
chr1	51843179	51850960
chr1	51876290	51881260
chr1	51989142	51991564
chr1	52019044	52020109
chr1	52031700	52034536
chr1	52053884	52057968
chr1	52095146	52096469
chr1	52140106	52144232
chr1	52180974	52182504
chr1	52364638	52369501
chr1	52402918	52405838
chr1	52550441	52555652
chr1	52601244	52604742
chr1	52631698	52634284
chr1	52662687	52663751
chr1	52697182	52699444
chr1	52702760	52703822
chr1	52720314	52721456
chr1	52725229	52728406
chr1	52742300	52743388
chr1	52839122	52844738
chr1	52920295	52923139
chr1	52925384	52930354
chr1	52934576	52935810
chr1	53013925	53016062
chr1	53060930	53063970
chr1	53195347	53198630
chr1	53219180	53221619
chr1	53236272	53239710
chr1	53276210	53278415
chr1	53325269	53329653
chr1	53392158	53393904
chr1	53437490	53440448
chr1	53456421	53461998
chr1	53470002	53471109
chr1	53735834	53740666
chr1	53836884	53839449
chr1	53888817	53890862
chr1	53943129	53947964
chr1	54049716	54055006
chr1	54120514	54122762
chr1	54199078	54201530
chr1	54402628	54409127
chr1	54474061	54476409
chr1	54486337	54491093
chr1	54498130	54500652
chr1	54513174	54515233
chr1	54540167	54543525
chr1	54714719	54717340
chr1	54762955	54765473
chr1	54780421	54782259
chr1	54799862	54802042
chr1	54805616	54806635
chr1	54885250	54888766
chr1	54950094	54951784
chr1	54979665	54981708
chr1	54995804	54998034
chr1	55038523	55041220
chr1	55055105	55057384
chr1	55212345	55218119
chr1	56476761	56479362
chr1	56576712	56581522
chr1	56643383	56647150
chr1	56829542	56832274
chr1	56967076	56968661
chr1	57342168	57344251
chr1	57419908	57427703
chr1	58063976	58065290
chr1	58247161	58251904
chr1	58396151	58397502
chr1	58544828	58547940
chr1	58575207	58578467
chr1	58698775	58700896
chr1	58740789	58742820
chr1	58760002	58760974
chr1	58768724	58769978
chr1	58780722	58786323
chr1	58813276	58817494
chr1	58902920	58905038
chr1	59145682	59148494
chr1	59275008	59276890
chr1	59295342	59300971
chr1	59813245	59817456
chr1	59925276	59927502
chr1	59968063	59973076
chr1	60073192	60074971
chr1	60872377	60874646
chr1	61041890	61044770
chr1	61048952	61058404
chr1	61075691	61086189
chr1	61183158	61186187
chr1	61219326	61221290
chr1	61466894	61468920
chr1	61492848	61494383
chr1	61640270	61642726
chr1	61653470	61655305
chr1	61724056	61726377
chr1	61741154	61743889
chr1	61868142	61869942
chr1	62188140	62189936
chr1	62194183	62197104
chr1	62216436	62217480
chr1	62317495	62320910
chr1	62327038	62328670
chr1	62360236	62361612
chr1	62380452	62381669
chr1	62415754	62417475
chr1	62433426	62440846
chr1	62452756	62454198
chr1	62685112	62690702
chr1	62781412	62786112
chr1	62789404	62790318
chr1	63044478	63046038
chr1	63072992	63075247
chr1	63291806	63293119
chr1	63313862	63332037
chr1	63362986	63363940
chr1	63366506	63368820
chr1	63521038	63525090
chr1	63592135	63596123
chr1	63772732	63776221
chr1	64199626	64204818
chr1	64267972	64269410
chr1	64413936	64417194
chr1	64468924	64472708
chr1	64504890	64507054
chr1	64743386	64747286
chr1	64758873	64760362
chr1	64963513	64968394
chr1	65000787	65004494
chr1	65064145	65070008
chr1	65071376	65072702
chr1	65121016	65122482
chr1	65146155	65151511
chr1	65241018	65242248
chr1	65252766	65256958
chr1	65263822	65268514
chr1	65308504	65312062
chr1	65418326	65422636
chr1	65524094	65527678
chr1	65791431	65795561
chr1	66532232	66534824
chr1	66599895	66601811
chr1	66741876	66742852
chr1	66751290	66753247
chr1	66922248	66933701
chr1	67051734	67056110
chr1	67133761	67135798
chr1	67306512	67308899
chr1	67427170	67433088
chr1	67499838	67501102
chr1	67558806	67561211
chr1	67683918	67687426
chr1	67830457	67835306
chr1	67918604	67920222
chr1	68041486	68052700
chr1	68161394	68164038
chr1	68229332	68233935
chr1	68293309	68297113
chr1	68342802	68343805
chr1	68372618	68373979
chr1	68495358	68498487
chr1	68816781	68820341
chr1	68962996	68964659
chr1	69566179	69571608
chr1	69917332	69921024
chr1	70132170	70133772
chr1	70203084	70207726
chr1	70220176	70223617
chr1	70253696	70257965
chr1	70308030	70309850
chr1	70337217	70339608
chr1	70351669	70356348
chr1	70393556	70394833
chr1	70409994	70415337
chr1	70705142	70707871
chr1	70996025	70997188
chr1	71044714	71049520
chr1	71053176	71055857
chr1	71079340	71082788
chr1	71601794	71602954
chr1	71917044	71918532
chr1	72133240	72135912
chr1	72280404	72286996
chr1	72418527	72421810
chr1	72443494	72446601
chr1	72648198	72650662
chr1	72723732	72726200
chr1	73071387	73073254
chr1	73296910	73299262
chr1	73835342	73837212
chr1	74196340	74199816
chr1	74500168	74505636
chr1	74570619	74573776
chr1	74672496	74674720
chr1	74730826	74734974
chr1	75124100	75138486
chr1	75306115	75307644
chr1	75613770	75618002
chr1	75722225	75727505
chr1	75784009	75788646
chr1	75796166	75798434
chr1	76039292	76041775
chr1	76072848	76076088
chr1	76153506	76157474
chr1	76278056	76280606
chr1	76697734	76700716
chr1	76764546	76766212
chr1	76866240	76870195
chr1	77217685	77220722
chr1	77278862	77284318
chr1	77531520	77534066
chr1	77679931	77684992
chr1	77686482	77688341
chr1	77757165	77760578
chr1	77778644	77781573
chr1	77886769	77891278
chr1	77975404	77980936
chr1	78043050	78048266
chr1	78489359	78495358
chr1	78651092	78653093
chr1	78748915	78751202
chr1	79005586	79007636
chr1	79009434	79011176
chr1	79044317	79049904
chr1	79477608	79479398
chr1	80015442	80017726
chr1	80026807	80029426
chr1	80188439	80189985
chr1	80493416	80496557
chr1	80506702	80508320
chr1	80653023	80654653
chr1	81077326	81078714
chr1	81176275	81179816
chr1	81500282	81505522
chr1	81527192	81529406
chr1	81798597	81806634
chr1	82008296	82010050
chr1	82775251	82778132
chr1	83117355	83118748
chr1	83859302	83864050
chr1	83997408	84001157
chr1	84075966	84079764
chr1	84297180	84300873
chr1	84477914	84481247
chr1	84500542	84508944
chr1	84571968	84575739
chr1	84618520	84622396
chr1	84687046	84692589
chr1	84753188	84756392
chr1	84891400	84895666
chr1	84995618	84999922
chr1	85046784	85050916
chr1	85060994	85063810
chr1	85197214	85203621
chr1	85210144	85212118
chr1	85256429	85261078
chr1	85274976	85278137
chr1	85462657	85466516
chr1	85575908	85583748
chr1	85615378	85616807
chr1	85706602	85709697
chr1	86154158	86158048
chr1	86199719	86201305
chr1	86214888	86215764
chr1	86342285	86344820
chr1	86392929	86398213
chr1	86501671	86505074
chr1	86550335	86554086
chr1	86702882	86707388
chr1	86833512	86834631
chr1	86849536	86851318
chr1	86868936	86873227
chr1	86911923	86917646
chr1	87131230	87133658
chr1	87150818	87152904
chr1	87175128	87176608
chr1	87202054	87203420
chr1	87272506	87273918
chr1	87326005	87337523
chr1	87527111	87530588
chr1	87570824	87572627
chr1	87575894	87577752
chr1	87683722	87685487
chr1	87824378	87827188
chr1	87894636	87895818
chr1	88034772	88037124
chr1	88461026	88463746
chr1	88465643	88467933
chr1	88497501	88499404
chr1	88664027	88667314
chr1	88682365	88687016
chr1	88888512	88894075
chr1	88989516	88994566
chr1	89049607	89051848
chr1	89128037	89129662
chr1	89197122	89199503
chr1	89523050	89527027
chr1	89609562	89611326
chr1	89620484	89622642
chr1	89630828	89635490
chr1	89708778	89710535
chr1	89761679	89764502
chr1	89818590	89824356
chr1	89842758	89844740
chr1	89993161	89997407
chr1	90146232	90150522
chr1	90252084	90253514
chr1	90605764	90607860
chr1	90704050	90711642
chr1	90715468	90732352
chr1	90833681	90836835
chr1	90840148	90842008
chr1	90850028	90852794
chr1	90891170	90894664
chr1	91019449	91023607
chr1	91035509	91037086
chr1	91135084	91136768
chr1	91403000	91406185
chr1	91499690	91503256
chr1	91535274	91536184
chr1	91545436	91548108
chr1	91558996	91561944
chr1	91627204	91628714
chr1	91883582	91887605
chr1	91905232	91907043
chr1	91917674	91919298
chr1	91940454	91942554
chr1	91948030	91950840
chr1	91961362	91962566
chr1	91978626	91979792
chr1	91985142	91986534
chr1	92025504	92028208
chr1	92028308	92031688
chr1	92078922	92082666
chr1	92119664	92120438
chr1	92216920	92219662
chr1	92297842	92300322
chr1	92440588	92444202
chr1	92451657	92452614
chr1	92479566	92487872
chr1	92783272	92786681
chr1	92830926	92833924
chr1	92958673	92963572
chr1	93009236	93011218
chr1	93077596	93081842
chr1	93169390	93171030
chr1	93177844	93182730
chr1	93344134	93348768
chr1	93446029	93451648
chr1	93679786	93683600
chr1	93844948	93848798
chr1	93877401	93881136
chr1	93907261	93910930
chr1	94094307	94096138
chr1	94120325	94121941
chr1	94150205	94151202
chr1	94234138	94238972
chr1	94245462	94248779
chr1	94416570	94422224
chr1	94540350	94543670
chr1	94676760	94678910
chr1	94734129	94736212
chr1	94819250	94822110
chr1	94924263	94929014
chr1	95071650	95074412
chr1	95091032	95092050
chr1	95116054	95119884
chr1	95232444	95236052
chr1	95604462	95606973
chr1	95669533	95670788
chr1	95751932	95754429
chr1	95869240	95871070
chr1	95941223	95945408
chr1	96131615	96134764
chr1	96266432	96269575
chr1	96518142	96520580
chr1	96570222	96572477
chr1	96719254	96724242
chr1	96918914	96921780
chr1	97837454	97839059
chr1	97918636	97923652
chr1	98042906	98055946
chr1	98660080	98664162
chr1	99001774	99006945
chr1	99262708	99265772
chr1	99305412	99307528
chr1	99377581	99379432
chr1	99703438	99705724
chr1	99764582	99767110
chr1	99832877	99834009
chr1	99848661	99851906
chr1	99969106	99971962
chr1	99982709	99984072
chr1	100036178	100040404
chr1	100131429	100134700
chr1	100180402	100182326
chr1	100212682	100214106
chr1	100248352	100250872
chr1	100265132	100267696
chr1	100350311	100354530
chr1	100525028	100526725
chr1	100537790	100541651
chr1	100893978	100898064
chr1	101024592	101027696
chr1	101235220	101240738
chr1	101255618	101256790
chr1	101308700	101310678
chr1	101676558	101678918
chr1	101949163	101951325
chr1	101995522	101999162
chr1	102433644	102435391
chr1	102637792	102642065
chr1	102658122	102662516
chr1	102664693	102666406
chr1	102966173	102971254
chr1	103063722	103065665
chr1	103084850	103086842
chr1	103105720	103110006
chr1	103524617	103527889
chr1	103930270	103932253
chr1	103969414	103971948
chr1	104072452	104074800
chr1	104152672	104154685
chr1	104171102	104172724
chr1	104686228	104687786
chr1	104719855	104722931
chr1	104841176	104843010
chr1	104932463	104934932
chr1	105469193	105470970
chr1	105630742	105633868
chr1	105686440	105689090
chr1	105794184	105796999
chr1	105888582	105892240
chr1	106080360	106082204
chr1	106297826	106299484
chr1	106506664	106508778
chr1	106746980	106749774
chr1	106991662	106994330
chr1	107043900	107045396
chr1	107054976	107059094
chr1	107068892	107070636
chr1	107139043	107143459
chr1	107479891	107482048
chr1	107962693	107967823
chr1	107992772	107994387
chr1	108120262	108122786
chr1	108191838	108193277
chr1	108198558	108201924
chr1	108533612	108536222
chr1	108558764	108562438
chr1	108640204	108641644
chr1	108659348	108663419
chr1	108690766	108695707
chr1	108745565	108748390
chr1	108816173	108818010
chr1	108875089	108879765
chr1	108907980	108909784
chr1	108960938	108964838
chr1	109039966	109043966
chr1	109052348	109054118
chr1	109075328	109077110
chr1	109088075	109092904
chr1	109098974	109102310
chr1	109103440	109105168
chr1	109112270	109115378
chr1	109212312	109215657
chr1	109248778	109250673
chr1	109258022	109259350
chr1	109282400	109285546
chr1	109372304	109373642
chr1	109395889	109399755
chr1	109424536	109428153
chr1	109437066	109438278
chr1	109460531	109462122
chr1	109464724	109468085
chr1	109482474	109485772
chr1	109493098	109495400
chr1	109508260	109511128
chr1	109546982	109550932
chr1	109618766	109621386
chr1	109629982	109631354
chr1	109642914	109649560
chr1	109654027	109657253
chr1	109667216	109670919
chr1	109711222	109713000
chr1	109739087	109741577
chr1	109909771	109912616
chr1	109983656	109986907
chr1	110033292	110036765
chr1	110067144	110071568
chr1	110082984	110085946
chr1	110129836	110131217
chr1	110148710	110152593
chr1	110209128	110213600
chr1	110268174	110269126
chr1	110294176	110295464
chr1	110336213	110343450
chr1	110396078	110397688
chr1	110406398	110408876
chr1	110554338	110556498
chr1	110605618	110608968
chr1	110619026	110621095
chr1	110670914	110676688
chr1	110752988	110754658
chr1	110779881	110781500
chr1	110960395	110965588
chr1	111039242	111044538
chr1	111138193	111142603
chr1	111203222	111205855
chr1	111269786	111272332
chr1	111345116	111347879
chr1	111447238	111450855
chr1	111506682	111509518
chr1	111514892	111516808
chr1	111607324	111609630
chr1	111618214	111622290
chr1	111737672	111741291
chr1	111754452	111757500
chr1	111981306	111983199
chr1	111987994	111992016
chr1	112390260	112391607
chr1	112394876	112398124
chr1	112465278	112467324
chr1	112501313	112503128
chr1	112507070	112511228
chr1	112617134	112622476
chr1	112639883	112641216
chr1	112673368	112676202
chr1	112704964	112708140
chr1	112713772	112716686
chr1	112718472	112719616
chr1	112722162	112723586
chr1	112741490	112745618
chr1	112747812	112748854
chr1	112751088	112753144
chr1	112772300	112774744
chr1	112843014	112844825
chr1	112846386	112851061
chr1	112861018	112862228
chr1	112954122	112958184
chr1	112968176	112970089
chr1	113072250	113075240
chr1	113197622	113200117
chr1	113293475	113295260
chr1	113383384	113384880
chr1	113388436	113393651
chr1	113550008	113550998
chr1	113756890	113761152
chr1	113809960	113814262
chr1	113842494	113843391
chr1	113903846	113907172
chr1	113928048	113932342
chr1	114001404	114003424
chr1	114023886	114025284
chr1	114151641	114155966
chr1	114345260	114347580
chr1	114508086	114514126
chr1	114580386	114582883
chr1	114667680	114671288
chr1	114715284	114717305
chr1	114754528	114759152
chr1	114779318	114781627
chr1	114804106	114805458
chr1	114852799	114856760
chr1	115088077	115091278
chr1	115111323	115113720
chr1	115138561	115140241
chr1	115282352	115284506
chr1	115336655	115339344
chr1	115478864	115480066
chr1	115563713	115565366
chr1	115640990	115644244
chr1	115771144	115773231
chr1	115826480	115829658
chr1	115836716	115841242
chr1	115974744	115978437
chr1	116109490	116111960
chr1	116146014	116147990
chr1	116150862	116153302
chr1	116167098	116169661
chr1	116371644	116377175
chr1	116417403	116420728
chr1	116493080	116494862
chr1	116531565	116535286
chr1	116568548	116572848
chr1	116665794	116669020
chr1	116741484	116742754
chr1	116774557	116775796
chr1	116908642	116912512
chr1	116944384	116945966
chr1	117058049	117061730
chr1	117120347	117123590
chr1	117171746	117173224
chr1	117365358	117370822
chr1	117375824	117377340
chr1	117594548	117595910
chr1	117604079	117608456
chr1	117758129	117759956
chr1	117926866	117933561
chr1	118183796	118185956
chr1	118422167	118423890
chr1	118978610	118981070
chr1	118982522	118994180
chr1	118998586	119002773
chr1	119005364	119009691
chr1	119047914	119050493
chr1	119138176	119142520
chr1	119315230	119317935
chr1	119326190	119328362
chr1	119621228	119624688
chr1	119630520	119632728
chr1	119646242	119650356
chr1	119674100	119676836
chr1	119710776	119714372
chr1	119778060	119779539
chr1	119870594	119872298
chr1	119895547	119897556
chr1	120067236	120071372
chr1	120175002	120177566
chr1	120179266	120181604
chr1	120196284	120198368
chr1	120206719	120211772
chr1	120232758	120235966
chr1	120338797	120343142
chr1	120555663	120559806
chr1	120722778	120726064
chr1	120951762	120955314
chr1	121003468	121012251
chr1	121014996	121017474
chr1	121019479	121022642
chr1	121048122	121048948
chr1	121050661	121053306
chr1	121096179	121100186
chr1	121182568	121189262
chr1	121421847	121423882
chr1	121496144	121499241
chr1	121517352	121521896
chr1	121608886	121794674
chr1	121798750	121887358
chr1	121932410	122343244
chr1	122345568	124791072
chr1	124930870	124961781
chr1	124966226	124967468
chr1	124967644	125007770
chr1	125008078	125016362
chr1	125017004	125056844
chr1	125057752	125064756
chr1	125084264	125121965
chr1	143269603	143312018
chr1	143325336	143330668
chr1	143353108	143355648
chr1	143649579	143655348
chr1	143659928	143662736
chr1	143666631	143668510
chr1	143674686	143676227
chr1	143678332	143680978
chr1	143691008	143692878
chr1	143697078	143700530
chr1	143701876	143703307
chr1	143716590	143718744
chr1	143719768	143721974
chr1	143727674	143730780
chr1	143735614	143739620
chr1	143784352	143793788
chr1	143802925	143805817
chr1	143831468	143832449
chr1	143837894	143840497
chr1	143883634	143887380
chr1	143902295	143906652
chr1	144074060	144084735
chr1	144539194	144540827
chr1	144545770	144547992
chr1	144550344	144555378
chr1	144559042	144561111
chr1	144879490	144885684
chr1	145090569	145098624
chr1	145154372	145163308
chr1	145165708	145174283
chr1	145212716	145217346
chr1	145280300	145289786
chr1	145424516	145426529
chr1	145430622	145433130
chr1	145436950	145440232
chr1	145453454	145455092
chr1	145458956	145460984
chr1	145464634	145466682
chr1	145475235	145476943
chr1	145486464	145488990
chr1	145607500	145610690
chr1	145720276	145723457
chr1	145763570	145765716
chr1	145793891	145795498
chr1	145822208	145825622
chr1	145844476	145846725
chr1	145857408	145862357
chr1	145871124	145873230
chr1	145884771	145887184
chr1	145917467	145920284
chr1	145926206	145930305
chr1	145955775	145965861
chr1	145970116	145971736
chr1	145994963	145998276
chr1	146014836	146016382
chr1	146018576	146021060
chr1	146026802	146028416
chr1	146034104	146045562
chr1	146226069	146230486
chr1	146328444	146329778
chr1	146336224	146337634
chr1	146364962	146372121
chr1	146375872	146379445
chr1	146382297	146383978
chr1	146385598	146388348
chr1	146392878	146394992
chr1	146442728	146444817
chr1	146456950	146458877
chr1	146471859	146473078
chr1	146485780	146491270
chr1	146684506	146685560
chr1	146911216	146912180
chr1	146938092	146939950
chr1	147049564	147051566
chr1	147071752	147073726
chr1	147076578	147081624
chr1	147083530	147085690
chr1	147169510	147174464
chr1	147177790	147179386
chr1	147223335	147227350
chr1	147241960	147245432
chr1	147540242	147542937
chr1	147586067	147587725
chr1	147595674	147601806
chr1	147640786	147642418
chr1	147668766	147672037
chr1	147679760	147681526
chr1	147757724	147760128
chr1	147907368	147909172
chr1	147926928	147930698
chr1	148012342	148016004
chr1	148019772	148022656
chr1	148032100	148034281
chr1	148037450	148039952
chr1	148048322	148049974
chr1	148059456	148062118
chr1	148150942	148152524
chr1	148156521	148163114
chr1	148242522	148247678
chr1	148262370	148265794
chr1	148279568	148281392
chr1	148287564	148289080
chr1	148294918	148296656
chr1	148302354	148304666
chr1	148308813	148311194
chr1	148316827	148319462
chr1	148328550	148330229
chr1	148333440	148335698
chr1	148352886	148355720
chr1	148360735	148363908
chr1	148378236	148380353
chr1	148387143	148389652
chr1	148456960	148460972
chr1	148521785	148526198
chr1	148819029	148822087
chr1	148843890	148845354
chr1	148921041	148924318
chr1	148950679	148955284
chr1	149114128	149117384
chr1	149128364	149129795
chr1	149174816	149178365
chr1	149205483	149208071
chr1	149389176	149393810
chr1	149605242	149610018
chr1	149635784	149637264
chr1	149646204	149650125
chr1	149674699	149675552
chr1	149695762	149715840
chr1	149739750	149742484
chr1	149746517	149748924
chr1	149791526	149795778
chr1	149810250	149814516
chr1	149840726	149844256
chr1	149848366	149852906
chr1	149884271	149890007
chr1	149898476	149901296
chr1	149916185	149918554
chr1	149926698	149929557
chr1	150008648	150011689
chr1	150066248	150070774
chr1	150147080	150153035
chr1	150193334	150194694
chr1	150211182	150216071
chr1	150231667	150232576
chr1	150233215	150239274
chr1	150247444	150248566
chr1	150267668	150270004
chr1	150280691	150284188
chr1	150292911	150295280
chr1	150300802	150302594
chr1	150310021	150311894
chr1	150318304	150322994
chr1	150361902	150367221
chr1	150486376	150488676
chr1	150514185	150517144
chr1	150547648	150550510
chr1	150560350	150563030
chr1	150576700	150580728
chr1	150628230	150631508
chr1	150682700	150683962
chr1	150715840	150717050
chr1	150718781	150721636
chr1	150874560	150878342
chr1	150923162	150927493
chr1	150972916	150976299
chr1	151007490	151009706
chr1	151046468	151049364
chr1	151058310	151061220
chr1	151069036	151072753
chr1	151129689	151134220
chr1	151144949	151147936
chr1	151164424	151167563
chr1	151188385	151191371
chr1	151195756	151200855
chr1	151253402	151257045
chr1	151279500	151284329
chr1	151325762	151329429
chr1	151346078	151348108
chr1	151398345	151400790
chr1	151454862	151461226
chr1	151472591	151474479
chr1	151509734	151512773
chr1	151539568	151542016
chr1	151598951	151600913
chr1	151611063	151614536
chr1	151687222	151688421
chr1	151710418	151712302
chr1	151716202	151718506
chr1	151720472	151722944
chr1	151761966	151765246
chr1	151788610	151792318
chr1	151836694	151840854
chr1	151908078	151912841
chr1	151973896	151975187
chr1	151991539	151995944
chr1	152034328	152038734
chr1	152052559	152054857
chr1	152106118	152114443
chr1	152187850	152190644
chr1	152514266	152517132
chr1	152533234	152536320
chr1	152622355	152624368
chr1	152760170	152761423
chr1	152869710	152872366
chr1	153259404	153263934
chr1	153292080	153294298
chr1	153379214	153381416
chr1	153464820	153466651
chr1	153520724	153522650
chr1	153532265	153534256
chr1	153535590	153536826
chr1	153568032	153569327
chr1	153632764	153636166
chr1	153656942	153659750
chr1	153670136	153672614
chr1	153677370	153680728
chr1	153697333	153699413
chr1	153726118	153729599
chr1	153773824	153776746
chr1	153781348	153784859
chr1	153789245	153791046
chr1	153797144	153798288
chr1	153919552	153925468
chr1	153944988	153947272
chr1	153956644	153959621
chr1	153962433	153965290
chr1	153965744	153969010
chr1	153976188	153979091
chr1	153985176	153992088
chr1	154103146	154103686
chr1	154134334	154135250
chr1	154153822	154155654
chr1	154180829	154184526
chr1	154218947	154223030
chr1	154271536	154273823
chr1	154324275	154329850
chr1	154351483	154353784
chr1	154404354	154406501
chr1	154499546	154504628
chr1	154556470	154561790
chr1	154567127	154569004
chr1	154571198	154573018
chr1	154605552	154609770
chr1	154626387	154628484
chr1	154707148	154708494
chr1	154759796	154762134
chr1	154866822	154871364
chr1	154877980	154879596
chr1	154935608	154938422
chr1	154954948	154957029
chr1	154960298	154963196
chr1	154972780	154976806
chr1	154980674	154984650
chr1	154985838	154986675
chr1	154998110	155004942
chr1	155016766	155018440
chr1	155049876	155052775
chr1	155061484	155065020
chr1	155069883	155072822
chr1	155077868	155087066
chr1	155125264	155128769
chr1	155134247	155137134
chr1	155139179	155141545
chr1	155165991	155168311
chr1	155171892	155175594
chr1	155193010	155195931
chr1	155207394	155209844
chr1	155226454	155228536
chr1	155243026	155245962
chr1	155249758	155251032
chr1	155254737	155256424
chr1	155261114	155262922
chr1	155271739	155279096
chr1	155282166	155283310
chr1	155294168	155296160
chr1	155307964	155309880
chr1	155319952	155326043
chr1	155446193	155446898
chr1	155559393	155564833
chr1	155587168	155588148
chr1	155607927	155611328
chr1	155685834	155691117
chr1	155700357	155701651
chr1	155744067	155746920
chr1	155856082	155861124
chr1	155875826	155877854
chr1	155910326	155912112
chr1	155932804	155936293
chr1	155977058	155979737
chr1	156019806	156021564
chr1	156032032	156033568
chr1	156052530	156056018
chr1	156075395	156078277
chr1	156080423	156083940
chr1	156105365	156107086
chr1	156113932	156116570
chr1	156160201	156162168
chr1	156192601	156196312
chr1	156211656	156214364
chr1	156216198	156216986
chr1	156245025	156246916
chr1	156280928	156283814
chr1	156290854	156292188
chr1	156336530	156339972
chr1	156356558	156357696
chr1	156368664	156370064
chr1	156387462	156389140
chr1	156398178	156399880
chr1	156411815	156415422
chr1	156419724	156422706
chr1	156434442	156438348
chr1	156445425	156446585
chr1	156455697	156457956
chr1	156498128	156506569
chr1	156571548	156573335
chr1	156583714	156585020
chr1	156590424	156592752
chr1	156600347	156603330
chr1	156623470	156626897
chr1	156641052	156643182
chr1	156646012	156647388
chr1	156656079	156658150
chr1	156659580	156660843
chr1	156675564	156678693
chr1	156704372	156707474
chr1	156727621	156730376
chr1	156740086	156742352
chr1	156746485	156747800
chr1	156749368	156753232
chr1	156766022	156770218
chr1	156813225	156814839
chr1	156844404	156846335
chr1	156848278	156849786
chr1	156858670	156862028
chr1	156891259	156894312
chr1	156907544	156909076
chr1	156919532	156921395
chr1	156923039	156925250
chr1	156926838	156928655
chr1	157044222	157047842
chr1	157073848	157075442
chr1	157136416	157140906
chr1	157163458	157164986
[truncated: 33,595 more rows]

## Sheet: Table S7 (LMRs)
Table S7: High-confidence TGC low-methylated regions
chr	start	end
chr1	921116	921250
chr1	2839690	2841141
chr1	3793756	3793922
chr1	3939272	3940530
chr1	3968943	3969124
chr1	4016522	4017030
chr1	4302971	4303260
chr1	4584906	4585736
chr1	5238178	5239159
chr1	5509898	5510430
chr1	5514544	5514918
chr1	5868676	5869130
chr1	6568080	6568477
chr1	6732520	6732577
chr1	6738841	6739167
chr1	6752209	6753341
chr1	7075452	7075718
chr1	7176792	7178799
chr1	7218350	7218784
chr1	7480067	7480265
chr1	7647420	7647598
chr1	7874651	7875462
chr1	7917214	7917250
chr1	9024596	9025491
chr1	10712434	10713380
chr1	10872988	10873528
chr1	10956726	10957397
chr1	11037518	11037902
chr1	11374191	11374940
chr1	11585172	11586282
chr1	11758084	11758690
chr1	13648816	13649350
chr1	13813429	13814134
chr1	13932108	13932918
chr1	13960153	13960770
chr1	14039954	14040882
chr1	14174649	14175830
chr1	14784867	14786405
chr1	15465320	15466211
chr1	15471958	15473459
chr1	16094685	16094781
chr1	16187415	16188044
chr1	17335852	17336506
chr1	17661658	17661842
chr1	17754250	17756074
chr1	17759172	17759870
chr1	18100178	18101234
chr1	18256331	18256854
chr1	18702722	18704143
chr1	18835991	18837236
chr1	19569390	19569511
chr1	19704162	19705014
chr1	20254368	20256396
chr1	20361748	20362300
chr1	20440533	20441410
chr1	20493514	20494576
chr1	20580684	20581467
chr1	20622968	20623760
chr1	20666196	20667383
chr1	21397614	21399084
chr1	21647795	21648372
chr1	21818438	21819680
chr1	22416596	22417065
chr1	22699256	22700326
chr1	22964248	22964538
chr1	23184514	23184985
chr1	23403782	23404575
chr1	23520856	23522486
chr1	23616137	23617089
chr1	23634998	23635330
chr1	23771518	23772788
chr1	24070652	24071734
chr1	24192938	24193714
chr1	24199198	24200150
chr1	24715572	24716489
chr1	25894934	25895966
chr1	25918696	25919360
chr1	26363711	26364354
chr1	26385160	26386470
chr1	27282742	27283362
chr1	27571964	27572334
chr1	27606330	27606623
chr1	27663133	27663706
chr1	27672168	27672368
chr1	28095320	28097315
chr1	28104772	28105469
chr1	29619492	29620304
chr1	29648670	29650698
chr1	29793025	29793393
chr1	29863426	29866241
chr1	29982589	29984650
chr1	30174852	30175288
chr1	30470656	30471682
chr1	30599892	30601360
chr1	30779686	30780044
chr1	30782366	30782675
chr1	30853704	30854566
chr1	31401056	31401568
chr1	32452629	32452996
chr1	32482680	32483723
chr1	33095002	33095452
chr1	33201956	33203423
chr1	33251674	33252132
chr1	34222034	34223543
chr1	34235624	34237012
chr1	34393788	34394951
chr1	34441076	34442272
chr1	34650324	34651301
chr1	34742513	34743202
chr1	34767916	34768858
chr1	34878494	34879608
chr1	34918858	34919366
chr1	34924574	34925462
chr1	35048923	35049844
chr1	35237702	35239154
chr1	35258652	35259189
chr1	35699442	35700595
chr1	35787064	35788216
chr1	36411900	36412362
chr1	36553613	36554512
chr1	36559995	36561186
chr1	36923928	36924591
chr1	37323936	37324131
chr1	37410215	37410487
chr1	37645919	37646730
chr1	37925524	37926338
chr1	38370530	38371898
chr1	38586485	38587601
chr1	38596150	38597553
chr1	38908385	38909367
chr1	38954962	38955609
chr1	39018847	39019588
chr1	39073874	39074558
chr1	39275127	39275806
chr1	39663580	39664497
chr1	39700789	39702156
chr1	39890684	39892040
chr1	40290248	40290288
chr1	40311218	40311884
chr1	40499062	40500534
chr1	40612266	40612717
chr1	40668865	40669206
chr1	40708876	40710482
chr1	42052878	42053050
chr1	42066340	42067695
chr1	42345763	42346406
chr1	42823806	42824767
chr1	42913196	42914578
chr1	43143111	43144396
chr1	44944717	44946044
chr1	45194847	45195004
chr1	45195324	45197024
chr1	45388703	45389016
chr1	45570066	45570626
chr1	45746623	45747320
chr1	46442428	46443552
chr1	46588265	46589124
chr1	46734586	46736206
chr1	46866850	46867982
chr1	47175270	47175750
chr1	48132296	48133687
chr1	48227446	48227951
chr1	48498106	48499392
chr1	48545458	48546711
chr1	48619342	48620345
chr1	48673610	48674844
chr1	49015172	49016159
chr1	49330822	49332368
chr1	49479246	49480360
chr1	49828332	49829306
chr1	50101626	50102784
chr1	50251804	50252194
chr1	50358638	50359417
chr1	50397971	50398206
chr1	50734185	50734954
chr1	51012334	51012910
chr1	51071480	51072610
chr1	51098783	51100077
chr1	51143736	51144142
chr1	51576956	51577942
chr1	51606522	51607424
chr1	51804180	51805037
chr1	52598196	52598962
chr1	53135117	53136043
chr1	54774418	54775870
chr1	55240034	55240654
chr1	55266226	55266596
chr1	55878900	55880572
chr1	55971385	55972678
chr1	56166349	56167788
chr1	56453564	56454367
chr1	57429830	57431264
chr1	57490663	57491958
chr1	57593887	57594998
chr1	57827726	57828550
chr1	59073609	59074800
chr1	59946790	59947812
chr1	59976394	59977244
chr1	60052472	60053318
chr1	60288983	60290279
chr1	60404856	60405614
chr1	60502262	60504196
chr1	60589954	60590948
chr1	60708572	60709592
chr1	60746231	60746652
chr1	60827314	60827702
chr1	61925069	61925189
chr1	62423484	62425239
chr1	62480606	62480990
chr1	62801272	62802424
chr1	63038021	63038718
chr1	63179330	63180592
chr1	63275696	63277399
chr1	64050738	64052088
chr1	64245192	64247022
chr1	64283869	64284792
chr1	64378284	64380110
chr1	65329922	65331846
chr1	65731130	65732360
chr1	65819052	65820604
chr1	66018058	66018937
chr1	66129068	66129836
chr1	66332390	66332564
chr1	67070187	67070852
chr1	67333958	67334888
chr1	67504510	67505818
chr1	67526455	67527712
chr1	67660298	67660431
chr1	67695280	67696161
chr1	68203364	68204908
chr1	68237896	68239105
chr1	68242379	68243251
chr1	68285190	68286119
chr1	68594194	68594965
chr1	68668290	68669386
chr1	68809780	68810798
chr1	68911507	68912434
chr1	69046759	69048495
chr1	69240546	69241934
chr1	69249310	69249741
chr1	69265681	69266186
chr1	69305365	69306932
chr1	69353688	69354338
chr1	69461736	69462640
chr1	69475806	69476679
chr1	69508926	69509809
chr1	69516330	69517586
chr1	69521745	69522578
chr1	69551532	69552318
chr1	69650124	69650933
chr1	69879192	69880874
chr1	70346794	70347042
chr1	70476407	70477504
chr1	70509874	70511156
chr1	70569760	70570718
chr1	70584334	70584596
chr1	70709748	70710154
chr1	70836922	70838084
chr1	70857006	70858562
chr1	71027896	71028598
chr1	71429979	71431740
chr1	71655440	71657070
chr1	71662466	71663266
chr1	71749776	71750537
chr1	71758974	71759942
chr1	71927769	71929327
chr1	71972281	71973349
chr1	72126372	72127556
chr1	72256095	72257887
chr1	72593375	72594460
chr1	72639761	72640390
chr1	72756274	72757448
chr1	72868603	72869041
chr1	73004334	73006897
chr1	73022684	73024024
chr1	73370485	73371940
chr1	73472176	73473428
chr1	73541295	73542386
chr1	73606418	73607925
chr1	74004098	74005810
chr1	74153334	74154732
chr1	74480150	74481376
chr1	74613899	74615162
chr1	74692828	74693756
chr1	75100168	75101360
chr1	75426642	75427460
chr1	75469784	75470984
chr1	75510706	75511486
chr1	75515862	75517010
chr1	75575928	75576545
chr1	75806040	75806768
chr1	75885284	75889139
chr1	75920531	75921546
chr1	76337170	76337718
chr1	76564496	76565726
chr1	76787010	76788382
chr1	77072166	77073294
chr1	77269934	77271306
chr1	78022190	78023114
chr1	78077667	78078603
chr1	78091001	78092052
chr1	78431716	78431852
chr1	78616818	78618348
chr1	78770370	78771792
chr1	78780930	78781638
chr1	78801504	78802718
chr1	78821276	78822484
chr1	78832606	78833980
chr1	78998605	78999620
chr1	79055106	79056292
chr1	79099770	79101623
chr1	79265774	79266776
chr1	79429316	79431274
chr1	79468016	79469636
chr1	79780533	79781608
chr1	80211342	80212438
chr1	80725096	80725510
chr1	80728494	80729199
chr1	80742148	80743934
chr1	80921078	80922026
chr1	81019818	81020450
chr1	81038916	81039310
chr1	81053800	81054646
chr1	81093344	81094342
chr1	81097796	81099435
chr1	81411206	81412353
chr1	81414010	81415381
chr1	81595688	81597019
chr1	81632242	81633226
chr1	81695990	81697270
chr1	81777280	81779040
chr1	82323835	82324848
chr1	82410368	82411184
chr1	82817460	82818837
chr1	82884380	82886136
chr1	82887531	82889648
chr1	83495218	83496287
chr1	83563368	83564452
chr1	83608918	83609072
chr1	83617436	83619020
chr1	83717012	83719006
chr1	83789565	83790782
chr1	83850252	83850310
chr1	84270171	84271304
chr1	84737474	84738874
chr1	84758892	84760007
chr1	84781522	84783027
chr1	85101161	85102018
chr1	85109618	85110835
chr1	85478723	85479726
chr1	85518414	85519432
chr1	85813324	85814058
chr1	85881904	85882786
chr1	85895594	85896894
chr1	86065199	86066528
chr1	86082364	86083595
chr1	86089345	86090912
chr1	86147684	86148446
chr1	86249902	86250719
chr1	86272260	86273282
chr1	86416492	86417370
chr1	86473565	86474806
chr1	86507830	86508458
chr1	87371459	87372800
chr1	87373744	87374839
chr1	87510640	87511501
chr1	87559114	87560588
chr1	87756023	87756772
chr1	87832572	87833458
chr1	87888571	87889812
chr1	87935443	87936230
chr1	88046570	88047618
chr1	88122887	88123904
chr1	88228938	88230108
chr1	88395654	88396525
chr1	88456296	88456612
chr1	88563700	88565044
chr1	88625307	88626994
chr1	88997513	88999033
chr1	89039528	89040172
chr1	89125928	89126931
chr1	89721854	89722419
chr1	89947182	89948337
chr1	89989145	89989327
chr1	90654930	90655956
chr1	90657439	90658116
chr1	90875704	90876800
chr1	91898097	91898885
chr1	91932288	91933356
chr1	91994638	91994911
chr1	92091442	92091598
chr1	92196457	92197658
chr1	92858642	92859432
chr1	92878485	92879044
chr1	92974952	92975804
chr1	92978020	92978471
chr1	93063140	93064085
chr1	93417989	93418848
chr1	93421305	93422060
chr1	93423833	93424172
chr1	93785680	93786780
chr1	94256762	94257014
chr1	94326978	94327912
chr1	94560586	94561484
chr1	94783648	94784493
chr1	94811950	94813603
chr1	94854380	94855543
chr1	94974926	94975874
chr1	95142622	95143934
chr1	95173343	95173443
chr1	95227275	95228282
chr1	95369178	95371836
chr1	95569312	95570606
chr1	95766060	95767770
chr1	95785984	95786509
chr1	95888956	95890128
chr1	95932446	95933444
chr1	96060257	96061781
chr1	96083530	96084506
chr1	96111701	96112346
chr1	96163665	96165134
chr1	96395504	96396948
chr1	96588518	96590072
chr1	96940410	96940916
chr1	98263908	98264806
chr1	98293939	98295144
chr1	98577545	98578196
chr1	98823296	98824697
chr1	98870892	98872898
chr1	99333118	99334711
chr1	99372654	99374674
chr1	99380852	99381905
chr1	99468512	99469366
chr1	99645430	99646716
chr1	99773550	99774558
chr1	99931584	99932751
chr1	99943565	99943954
chr1	100015812	100017258
chr1	100362595	100363604
chr1	100572173	100572342
chr1	100761684	100762236
chr1	100887196	100887981
chr1	101030434	101031035
chr1	101046200	101047434
chr1	101078724	101078815
chr1	101104600	101105508
chr1	101224794	101226226
chr1	101325920	101326551
chr1	101353801	101355130
chr1	101571332	101571495
chr1	101846584	101847497
chr1	101895677	101896704
chr1	101936874	101938158
chr1	102119987	102122938
chr1	102157447	102158396
chr1	102375226	102375917
chr1	102392433	102393836
chr1	102479555	102480322
chr1	102649125	102650228
chr1	102951105	102951858
chr1	103005332	103006932
chr1	103207203	103209288
chr1	103903028	103904097
chr1	103951650	103954928
chr1	104160375	104162080
chr1	104245050	104246287
chr1	104436334	104436972
chr1	104671740	104672156
chr1	104675115	104676170
chr1	104705855	104707623
chr1	104732434	104733739
chr1	104855574	104856785
chr1	104871179	104873070
chr1	104950098	104951874
chr1	105034676	105036028
chr1	105126864	105128966
chr1	105131952	105132422
chr1	105136996	105138676
chr1	105187570	105188750
chr1	105197036	105198258
chr1	105284580	105286024
chr1	105356140	105357467
chr1	105361444	105362408
chr1	105425470	105426856
chr1	105552853	105554226
chr1	106030583	106031040
chr1	106042034	106044034
chr1	106048523	106049560
chr1	106076271	106077094
chr1	106089016	106089849
chr1	106131988	106133294
chr1	106422437	106422956
chr1	106538405	106539130
chr1	106717538	106718552
chr1	106790964	106791966
chr1	106805297	106806271
chr1	106896468	106897344
chr1	106923863	106924896
chr1	107017122	107018362
chr1	107164616	107165822
chr1	107260952	107262378
chr1	107292139	107292943
chr1	107323998	107325584
chr1	107375764	107377092
chr1	108178132	108178796
chr1	108345166	108345656
chr1	108827207	108828354
chr1	108839096	108840075
chr1	109203427	109203952
chr1	109240684	109241127
chr1	109532220	109532633
chr1	109965942	109967061
chr1	110260600	110261346
chr1	110710247	110711270
chr1	110746183	110747004
chr1	110884948	110885758
chr1	110974718	110975708
chr1	111189465	111190393
chr1	111210808	111212238
chr1	111379684	111380364
chr1	111541582	111542784
chr1	112022815	112023061
chr1	112325207	112326014
chr1	112365291	112366198
chr1	112369278	112370158
chr1	112461698	112462712
chr1	112489988	112491140
chr1	112759696	112759966
chr1	113191190	113191958
chr1	113261061	113262224
chr1	113282353	113284480
chr1	113302882	113304540
chr1	114013667	114014366
chr1	114249208	114250655
chr1	114323922	114325206
chr1	114874960	114876836
chr1	114947464	114948234
chr1	115205281	115206498
chr1	115414956	115415489
chr1	115470059	115470487
chr1	115506889	115507415
chr1	115522879	115523796
chr1	115751446	115751623
chr1	115877322	115878610
chr1	116574488	116574799
chr1	116682710	116683788
chr1	116816200	116817492
chr1	116822710	116823696
chr1	116877822	116879195
chr1	117535038	117535596
chr1	117778308	117779249
chr1	118061848	118062287
chr1	118161297	118162134
chr1	118165035	118166064
chr1	118187133	118189177
chr1	118194122	118195154
chr1	118410038	118411866
chr1	118538580	118538981
chr1	118596282	118597304
chr1	118841896	118843567
chr1	118883969	118886240
chr1	119015888	119016486
chr1	119032646	119033497
chr1	119440334	119441314
chr1	119808786	119809665
chr1	121057668	121058848
chr1	121418336	121419122
chr1	145727288	145729378
chr1	147204902	147205131
chr1	147208841	147209692
chr1	147566473	147566878
chr1	147652950	147653096
chr1	149816736	149817204
chr1	150013198	150014182
chr1	150417936	150418056
chr1	150773924	150775142
chr1	150979516	150980006
chr1	151593049	151594709
chr1	151667548	151667960
chr1	151920644	151921546
chr1	151925438	151926418
chr1	151959301	151961029
chr1	152347253	152347735
chr1	152479772	152481121
chr1	152653790	152654604
chr1	153404694	153405112
chr1	153451760	153453440
chr1	154081298	154082464
chr1	154083056	154083238
chr1	154125618	154125995
chr1	154521568	154522222
chr1	154633796	154634619
chr1	155129950	155130578
chr1	155148618	155149496
chr1	156652113	156652274
chr1	156725629	156726486
chr1	156910226	156911151
chr1	157155480	157156524
chr1	157629586	157630957
chr1	157821764	157822884
chr1	157834190	157834957
chr1	157946575	157947106
chr1	158033670	158034657
chr1	158212640	158213200
chr1	158222622	158226650
chr1	158476227	158476727
chr1	158760616	158761006
chr1	158777926	158779144
chr1	158807582	158808440
chr1	158833934	158835018
chr1	158844646	158845684
chr1	158937637	158938760
chr1	159005408	159006872
chr1	159231616	159232748
chr1	159285038	159287056
chr1	159477802	159478765
chr1	159485794	159485944
chr1	159521276	159523380
chr1	159996085	159997846
chr1	160192892	160194300
chr1	160669959	160670665
chr1	160821318	160822816
chr1	161234932	161235560
chr1	161293180	161293468
chr1	162273026	162274053
chr1	162486234	162487260
chr1	162977866	162979388
chr1	163068722	163069726
chr1	163092441	163095068
chr1	163174382	163175714
chr1	163207758	163209084
chr1	163385125	163386795
chr1	163416378	163417420
chr1	163471830	163473829
chr1	163692170	163693204
chr1	163903216	163904488
chr1	163910278	163910945
chr1	163931159	163932116
chr1	164152656	164153699
chr1	164367584	164368616
chr1	164792367	164793328
chr1	164876103	164877416
chr1	164958064	164959209
chr1	165114196	165115131
chr1	165144580	165145350
chr1	165369076	165369727
chr1	165392716	165393631
chr1	165518452	165518577
chr1	165592938	165593750
chr1	165719797	165719997
chr1	165927618	165928672
chr1	166194620	166195388
chr1	166479104	166480740
chr1	166489686	166490785
chr1	166563473	166565402
chr1	166598528	166598950
chr1	166942988	166943612
chr1	167043665	167044984
chr1	167635118	167636062
chr1	167793082	167793517
chr1	167803256	167803639
chr1	167888530	167888976
chr1	168297664	168298571
chr1	168342269	168343332
chr1	168439352	168440377
chr1	168569108	168570660
chr1	168613404	168614528
chr1	168637190	168638428
chr1	168703617	168704966
chr1	168820044	168821720
chr1	169585685	169587060
chr1	169909326	169910176
chr1	169914532	169916204
chr1	170173659	170175544
chr1	170284152	170285548
chr1	170689150	170690100
chr1	170701775	170703027
chr1	170777278	170778316
chr1	170780138	170780908
chr1	170846203	170847646
chr1	171045146	171045238
chr1	171071081	171071444
chr1	171072012	171072330
chr1	171086720	171087858
chr1	171188174	171189755
chr1	171313240	171314164
chr1	171396279	171397464
chr1	171401447	171402005
chr1	171760302	171761416
chr1	172144393	172145790
chr1	172345488	172346649
chr1	172412749	172413632
chr1	172479160	172480660
chr1	172662204	172663850
chr1	172731394	172732276
chr1	172965518	172966468
chr1	172973584	172975608
chr1	173052922	173053825
chr1	173097028	173098200
chr1	173178240	173179089
chr1	173244092	173244826
chr1	173249196	173251140
chr1	173429100	173431462
chr1	173521681	173522447
chr1	173575622	173575805
chr1	173598502	173599778
chr1	173764954	173766022
chr1	174784171	174784256
chr1	174924620	174926028
chr1	175146346	175147592
chr1	175279921	175280339
chr1	175286788	175288296
chr1	175654458	175655187
chr1	175757231	175757950
chr1	175807815	175809128
chr1	176248427	176249507
chr1	176524746	176525186
chr1	176615340	176615591
chr1	176880890	176881500
chr1	176948914	176949500
chr1	177229557	177230734
chr1	177315847	177316500
chr1	177598154	177599354
chr1	177710398	177711432
chr1	177732116	177732508
chr1	178084240	178085022
chr1	178640954	178641080
chr1	178669056	178670036
chr1	179002324	179003173
chr1	179488879	179490626
chr1	179774574	179775659
chr1	180090278	180090738
chr1	180212985	180214319
chr1	180515924	180516166
chr1	181096903	181097575
chr1	181166435	181166594
chr1	181373563	181374168
chr1	181654632	181655214
chr1	182040640	182041096
chr1	182068900	182069696
chr1	182228093	182229093
chr1	182595171	182596052
chr1	182898146	182899282
chr1	182915386	182916546
chr1	182926920	182927834
chr1	182941593	182942646
chr1	183015766	183016633
chr1	183455446	183456849
chr1	184000734	184001412
chr1	184111383	184112290
chr1	184161672	184163588
chr1	184190916	184191794
chr1	184297733	184298500
chr1	184366228	184367348
chr1	184585968	184587350
chr1	184639477	184640509
chr1	184671562	184672748
chr1	184675602	184676630
chr1	184941954	184942876
chr1	184977647	184978668
chr1	185268463	185269220
chr1	185693522	185695573
chr1	185743526	185744747
chr1	185923988	185924525
chr1	186028640	186029460
chr1	186288306	186289760
chr1	186380550	186381938
chr1	186651489	186652386
chr1	186690618	186691680
chr1	186695486	186695989
chr1	186791406	186792004
chr1	186962176	186963103
chr1	187290827	187291636
chr1	187295924	187297319
chr1	187353686	187354884
chr1	187365754	187366252
chr1	187641194	187642222
chr1	187647328	187647386
chr1	187658404	187659634
chr1	187786173	187787035
chr1	187835840	187837111
chr1	187955310	187956276
chr1	188142651	188143605
chr1	188563516	188564620
chr1	188692284	188693974
chr1	188801115	188802389
chr1	188816252	188816925
chr1	188968438	188970252
chr1	189047142	189049338
chr1	189058782	189060084
chr1	189061849	189062013
chr1	189253189	189254762
chr1	189320976	189321892
chr1	189358024	189358706
chr1	189520788	189522540
chr1	189707056	189708066
chr1	189761566	189763100
chr1	189925905	189927286
chr1	190024850	190025855
chr1	190110828	190111376
chr1	190227776	190229100
chr1	190244272	190244902
chr1	190501880	190503668
chr1	190512620	190513538
chr1	190519108	190520772
chr1	190583942	190585312
chr1	190591298	190592731
chr1	190886185	190886584
chr1	190892080	190893239
chr1	191225010	191226952
chr1	191349292	191349886
chr1	191368680	191370032
chr1	191417890	191419236
chr1	191424711	191425954
chr1	191761346	191763540
chr1	191809668	191811242
chr1	191881224	191881800
chr1	191890558	191891729
chr1	191903395	191904496
chr1	192123611	192125012
chr1	192160318	192161714
chr1	192213306	192214516
chr1	192227316	192228680
chr1	192445562	192446259
chr1	192613703	192614540
chr1	192739102	192740102
chr1	193323600	193324726
chr1	193336970	193338366
chr1	193345313	193346180
chr1	193884680	193885993
chr1	194085231	194085844
chr1	194099702	194100557
chr1	194129220	194131181
chr1	194190765	194190943
chr1	194217974	194218493
chr1	194397958	194398682
chr1	194534670	194535920
chr1	194563255	194564328
chr1	194566398	194567528
chr1	194577928	194578906
chr1	194669052	194669408
chr1	194771624	194772067
chr1	194813350	194815069
chr1	194868584	194868697
chr1	194872846	194873528
chr1	194879864	194880796
chr1	194891056	194892402
chr1	195217978	195219232
chr1	195243168	195244394
chr1	195247929	195248842
chr1	195324361	195326126
chr1	195351214	195352392
chr1	195402673	195403258
chr1	195422598	195423626
chr1	195538958	195539797
chr1	195608312	195610789
chr1	195767204	195768166
chr1	195782808	195784340
chr1	195821679	195822936
chr1	195869801	195871770
chr1	195937750	195938014
chr1	196006174	196007514
chr1	196047364	196049006
chr1	196064372	196066152
chr1	196136721	196138082
chr1	196147766	196148574
chr1	196480262	196481421
chr1	196493418	196495384
chr1	196624176	196624628
chr1	196657898	196658870
chr1	196858447	196859418
chr1	197017450	197018412
chr1	197221840	197222749
chr1	197409338	197410321
chr1	197415402	197415869
chr1	197735248	197736096
chr1	197949654	197950266
chr1	197994821	197996096
chr1	198091620	198093012
chr1	198494030	198495640
chr1	198664341	198665970
chr1	198698542	198700046
chr1	198875624	198877046
chr1	198976908	198978295
chr1	199200947	199201572
chr1	200239996	200241246
chr1	200285575	200286609
chr1	200307166	200307915
chr1	200458382	200459738
chr1	200505966	200507194
chr1	200534664	200535349
chr1	201512858	201513332
chr1	201559422	201560226
chr1	201613930	201614833
chr1	201642442	201642865
chr1	201704196	201704464
chr1	202204050	202205718
chr1	202993782	202994787
chr1	203002074	203002420
chr1	203216000	203216593
chr1	203680178	203680940
chr1	204194564	204195720
chr1	204652195	204652699
chr1	204763370	204764549
chr1	205118042	205118362
chr1	206104572	206105651
chr1	206151183	206152530
chr1	206490052	206490378
chr1	206544827	206545316
chr1	206663452	206664538
chr1	206670534	206671952
chr1	206784341	206785257
chr1	207103664	207104334
chr1	207204952	207206232
chr1	207295432	207296328
chr1	207377488	207378243
chr1	207432538	207433126
chr1	207519184	207520812
chr1	207884862	207885329
chr1	208131619	208132480
chr1	208267234	208268520
chr1	208359056	208359738
chr1	208678506	208679730
chr1	208943910	208945404
chr1	209077219	209078150
chr1	209190269	209191229
chr1	209198804	209200244
chr1	209219290	209220827
chr1	209565443	209566517
chr1	209569234	209570175
chr1	209576730	209577364
chr1	210052043	210053516
chr1	210373934	210375270
chr1	210788554	210789246
chr1	211124305	211124507
chr1	211319510	211320644
chr1	211470102	211470556
chr1	211472650	211473830
chr1	211624412	211625010
chr1	212595084	212596058
chr1	212823548	212824785
chr1	213324043	213325916
chr1	213474684	213476752
chr1	213535346	213536655
chr1	213684077	213685199
chr1	213772085	213773162
chr1	213782803	213783929
chr1	214112383	214112842
chr1	214898340	214899319
chr1	214952318	214953206
chr1	215044734	215045652
chr1	215086488	215086845
chr1	215130586	215131519
chr1	215496947	215498182
chr1	215710100	215710729
chr1	215845123	215845898
chr1	216101999	216103048
chr1	216220382	216221820
chr1	216310598	216312255
chr1	216464732	216466286
chr1	216678641	216679658
chr1	216710285	216711537
chr1	216895848	216897542
chr1	217273358	217274288
chr1	217280297	217280977
chr1	217407378	217407726
chr1	217514591	217515617
chr1	217642600	217643026
chr1	217650194	217651248
chr1	217742048	217742754
chr1	217790099	217791048
chr1	217931204	217932830
chr1	217964672	217965930
chr1	217981754	217983865
chr1	218031604	218032531
chr1	218034335	218034942
chr1	218043173	218043710
chr1	218102948	218104037
chr1	218125407	218126902
chr1	218190694	218191758
chr1	218270220	218271480
chr1	218279500	218280378
chr1	218351504	218352504
chr1	218381312	218381502
chr1	218458810	218460572
chr1	218463031	218464013
chr1	218535568	218536632
chr1	218541535	218541767
chr1	218633912	218634194
chr1	218642365	218643885
chr1	218723676	218724340
chr1	218908272	218909578
chr1	219351927	219352974
chr1	219582668	219584216
chr1	219596148	219597010
chr1	219710402	219711851
chr1	219743120	219743811
chr1	219755376	219756165
chr1	219915066	219916374
chr1	219951304	219951444
chr1	220286992	220288356
chr1	220732663	220733831
chr1	221079027	221079453
chr1	221186574	221187716
chr1	221219828	221221339
chr1	221233421	221235370
chr1	221333182	221335673
chr1	221356348	221356520
chr1	221578934	221580045
chr1	221691016	221692322
chr1	221713854	221715416
chr1	222095908	222096490
chr1	222138025	222139118
chr1	222387082	222387752
chr1	222881288	222881486
chr1	222884536	222885426
chr1	222905765	222907018
chr1	223049794	223050507
chr1	223123500	223124027
chr1	223647662	223648554
chr1	223695368	223696932
chr1	224308630	224309326
chr1	224513718	224514146
chr1	224778001	224778986
chr1	224837252	224837999
chr1	225039556	225040390
chr1	225247804	225248444
chr1	225308938	225310118
chr1	225326772	225327719
chr1	225334968	225336452
chr1	225455529	225456302
chr1	225600985	225602028
chr1	226125258	226125592
chr1	226626296	226626876
chr1	226710310	226710561
chr1	226744910	226746110
chr1	226795130	226795890
chr1	227521571	227522548
chr1	227669590	227670336
chr1	227856656	227857926
chr1	228130376	228131416
chr1	228434393	228435670
chr1	228674650	228675012
chr1	229227356	229228082
chr1	229333000	229333992
chr1	229363476	229363755
chr1	230132984	230133146
chr1	230917325	230917508
chr1	231329260	231329844
chr1	231866680	231867448
chr1	231968062	231969356
chr1	232071629	232071758
chr1	232083354	232084691
chr1	232260526	232262006
chr1	233545926	233546852
chr1	233587236	233588916
chr1	234114632	234115278
chr1	234249985	234251248
chr1	234323052	234323228
chr1	234341302	234341912
chr1	234675528	234677120
chr1	235587632	235588275
chr1	236323558	236325571
chr1	237114745	237115946
chr1	237470726	237472277
chr1	237508392	237509348
chr1	237799702	237801024
chr1	237850902	237852112
chr1	238126518	238127292
chr1	238133250	238134094
chr1	238217782	238218706
chr1	238286318	238286910
chr1	238293104	238294182
chr1	238412434	238414086
chr1	238485098	238486710
chr1	238551732	238553311
chr1	238579350	238580942
chr1	238605272	238606080
chr1	238691188	238693234
chr1	238794862	238796457
chr1	239025538	239026488
chr1	239036485	239036934
chr1	239042617	239043438
chr1	239122406	239123740
chr1	239314380	239316046
chr1	239371713	239372076
chr1	239452438	239453417
chr1	239520034	239520506
chr1	239865432	239866758
chr1	239897764	239899108
chr1	239933998	239935392
chr1	240069540	240070858
chr1	240086068	240086275
chr1	240103485	240104612
chr1	240184076	240185246
chr1	240744301	240745560
chr1	240770586	240772260
chr1	240834305	240835212
chr1	240838634	240839051
chr1	240853330	240854204
chr1	240943988	240944865
chr1	241189659	241190528
chr1	241323224	241323708
chr1	241379684	241380722
chr1	241388575	241389684
chr1	241467676	241468378
chr1	241482832	241484482
chr1	241725298	241725931
chr1	242162130	242163623
chr1	242246319	242247308
chr1	242474810	242475575
chr1	242558847	242559762
chr1	242568274	242569592
chr1	242809368	242810068
chr1	242913240	242914489
chr1	243220520	243221586
chr1	243421008	243422699
chr1	243992194	243992594
chr1	244256276	244256487
chr1	244341337	244341632
chr1	244553500	244554164
chr1	244761169	244761891
chr1	244788614	244789454
chr1	245075664	245076089
chr1	245550022	245550532
chr1	245797354	245798658
chr1	246184930	246185651
chr1	246682688	246682999
chr1	246699176	246699328
chr1	246991788	246992564
chr1	247151074	247151578
chr1	247235261	247237110
chr1	247242916	247244782
chr1	247389597	247390742
chr1	247550058	247550954
chr1	247775350	247776335
chr1	247977562	247978593
chr1	247981750	247982642
chr1	247993644	247995156
chr1	248002569	248003510
chr1	248017026	248018529
chr1	248035030	248035494
chr1	248078258	248079010
chr1	248099151	248099968
chr1	248114364	248116686
chr1	248243014	248243920
chr1	248294248	248295820
chr1	248589074	248590998
chr1	248807098	248807327
chr1	248877886	248878944
chr2	567994	568852
chr2	1021910	1023216
chr2	1140494	1140894
chr2	2251370	2251715
chr2	2629054	2630194
chr2	3885751	3886912
chr2	4090818	4091432
chr2	4317750	4319234
chr2	4385589	4386224
chr2	4460426	4461492
chr2	4804520	4804612
chr2	4807705	4808904
chr2	4826462	4827088
chr2	5081714	5082800
chr2	5294289	5295216
chr2	5400517	5402028
chr2	5582895	5584310
chr2	5725643	5726907
chr2	5755796	5756904
chr2	5937848	5939013
chr2	6398664	6399949
chr2	6428990	6430424
chr2	6483690	6485118
chr2	6534918	6536392
chr2	6541332	6542494
chr2	6717187	6718468
chr2	6763392	6763826
chr2	6891128	6892146
chr2	7065856	7066568
chr2	7083730	7084045
chr2	7202104	7203544
chr2	7456672	7457466
chr2	7464560	7465630
chr2	7790879	7791495
chr2	7807237	7808454
chr2	7942854	7944600
chr2	7949735	7950734
chr2	8365078	8366350
chr2	8711998	8712180
chr2	9316602	9317908
chr2	9685616	9686836
chr2	10399336	10399598
chr2	10408828	10409761
chr2	10843861	10844781
chr2	10909624	10909966
chr2	11654074	11654780
chr2	11778792	11779865
chr2	11874968	11875632
chr2	11901578	11902322
chr2	11938085	11938922
chr2	12092072	12093008
chr2	12274924	12275888
chr2	12307291	12307883
chr2	12430736	12431596
chr2	12609344	12610043
chr2	12753805	12755410
chr2	12989385	12990299
chr2	13006454	13008214
chr2	13141854	13142999
chr2	13293637	13294388
chr2	13442767	13443356
chr2	13599829	13600632
chr2	13621441	13622620
chr2	13776351	13777817
chr2	13930760	13932448
chr2	13942788	13943858
chr2	14137116	14138170
chr2	14204378	14205482
chr2	14240291	14241550
chr2	14347722	14348809
chr2	14591584	14592619
chr2	14983482	14984900
chr2	15070974	15072102
chr2	15239792	15240873
chr2	16168425	16169622
chr2	16173416	16173589
chr2	16262662	16263962
chr2	16418917	16419834
chr2	16447243	16447846
chr2	16489214	16490492
chr2	16524744	16526029
chr2	16757182	16757521
chr2	16854906	16856482
chr2	16865324	16865995
chr2	16947286	16948874
chr2	16983863	16984148
chr2	17018338	17019092
chr2	17210140	17211052
chr2	17398476	17400628
chr2	17430355	17431721
chr2	17551729	17553070
chr2	17566918	17568256
chr2	18085805	18086711
chr2	18177393	18179153
chr2	18489278	18490540
chr2	18507249	18508167
chr2	18665526	18666386
chr2	18961705	18962750
chr2	19006650	19007370
chr2	19412782	19413770
chr2	19468086	19469262
chr2	19725191	19726102
chr2	20601164	20602120
chr2	20833433	20834836
chr2	21225190	21225744
chr2	21317216	21317793
chr2	21349420	21350493
chr2	22013751	22015713
chr2	22083388	22084474
chr2	22099224	22099634
chr2	22104673	22106388
chr2	22163853	22165720
chr2	22180738	22182288
chr2	22595845	22597865
chr2	22635462	22636448
chr2	22646050	22646857
chr2	22773705	22773870
chr2	22785490	22786684
chr2	23266128	23267533
chr2	24101258	24101974
chr2	24365278	24366272
chr2	25222024	25222808
chr2	25741608	25742081
chr2	25998206	25998601
chr2	26665148	26665777
chr2	27095796	27097032
chr2	27191980	27193108
chr2	27303114	27303717
chr2	27752502	27753415
chr2	28132284	28132688
chr2	28806954	28808222
chr2	28821402	28822163
chr2	28826786	28827157
chr2	28839085	28840243
chr2	29004504	29006746
chr2	29314632	29315432
chr2	29547748	29548916
chr2	29590472	29591210
chr2	29817889	29818898
chr2	30090786	30091224
chr2	30279946	30281049
chr2	30671895	30672302
chr2	30675014	30675383
chr2	30896778	30898157
chr2	32030398	32030572
chr2	32354003	32354274
chr2	32798508	32798668
chr2	32837638	32838929
chr2	32915950	32917818
chr2	33405440	33406742
chr2	33787592	33788024
chr2	33890419	33891028
chr2	33982022	33982424
chr2	34185968	34187233
chr2	34396122	34397220
chr2	34404951	34406270
chr2	34545678	34546364
chr2	35006408	35007568
chr2	35161068	35162938
chr2	35186306	35187692
chr2	35342398	35344169
chr2	35368827	35369886
chr2	35522485	35524302
chr2	35591270	35591814
chr2	35632284	35633215
chr2	36208872	36209524
chr2	36247637	36249432
chr2	36303456	36304673
chr2	36618402	36619598
chr2	36776890	36777350
chr2	36838058	36838682
chr2	37353606	37354744
chr2	37409067	37409748
chr2	37535546	37536842
chr2	37697560	37698566
chr2	37815150	37816388
chr2	38162198	38163256
chr2	38420232	38421287
chr2	38607552	38608981
chr2	38633107	38634086
chr2	38844487	38844619
chr2	39053976	39054166
chr2	39165822	39166333
chr2	39227761	39229043
chr2	39601000	39602183
chr2	39675810	39677313
chr2	39850658	39852396
chr2	40072373	40073574
chr2	40106955	40107590
chr2	40645026	40646356
chr2	40822638	40823666
chr2	40957346	40958494
chr2	41005228	41006932
chr2	41108543	41109918
chr2	41146356	41147466
chr2	41506590	41508606
chr2	41566264	41567836
chr2	41636735	41636985
chr2	41715043	41716190
chr2	42141190	42142480
chr2	42363560	42364480
chr2	42397294	42398706
chr2	42526526	42527634
chr2	42946262	42947139
chr2	43021432	43022412
chr2	44162685	44163513
chr2	44478398	44480032
chr2	44607656	44608826
chr2	44620649	44621896
chr2	44879656	44880618
chr2	44981523	44982274
chr2	44997862	44998374
chr2	45131135	45132670
chr2	46062872	46063637
chr2	46862988	46863748
chr2	47927058	47927959
chr2	48038492	48038898
chr2	48290656	48291370
chr2	48406908	48408104
chr2	48408856	48409972
chr2	48645160	48646166
chr2	48698328	48699602
chr2	48789876	48791980
chr2	48837267	48838135
chr2	48931416	48932160
chr2	48944788	48947118
chr2	49038352	49038977
chr2	49358232	49359262
chr2	49394340	49394992
chr2	49605440	49605971
chr2	49627890	49629106
chr2	49740218	49741290
chr2	49810504	49811140
chr2	49815015	49816415
chr2	49831740	49832580
chr2	49865140	49865880
chr2	49973340	49974894
chr2	49995014	49996335
chr2	50323318	50324986
chr2	50402036	50402718
chr2	50433206	50434816
chr2	51194086	51195630
chr2	51239355	51240324
chr2	51272416	51273151
chr2	51280808	51281742
chr2	51730700	51732154
chr2	51801362	51802356
chr2	51805634	51807000
chr2	51821026	51822406
chr2	51868340	51869209
chr2	51870702	51871772
chr2	51905216	51906680
chr2	51910559	51911037
chr2	51931536	51932834
chr2	51965762	51966552
chr2	52108550	52110300
chr2	52541578	52543372
chr2	52729812	52730860
chr2	52748134	52749297
chr2	52756396	52757614
chr2	52773646	52775046
chr2	52788415	52789718
chr2	52808767	52810102
chr2	53014421	53015296
chr2	53332896	53335046
chr2	53596648	53596778
chr2	53791984	53792517
chr2	53834520	53834688
chr2	54266646	54267200
chr2	54312283	54313818
chr2	54429222	54430736
chr2	54882392	54883286
chr2	54930636	54931392
chr2	55502764	55504238
chr2	55719758	55721874
chr2	55753387	55754242
chr2	55799187	55800374
chr2	55938726	55939972
chr2	56008958	56009676
chr2	56448818	56449839
chr2	56677478	56679267
chr2	56685153	56686062
chr2	56884904	56886840
chr2	57377660	57379472
chr2	57593208	57594641
chr2	57719866	57721708
chr2	57725982	57727285
chr2	57868980	57870464
chr2	57943846	57945174
chr2	58256402	58257670
chr2	58392942	58394168
chr2	58453476	58454360
chr2	58561386	58562910
chr2	58571137	58571618
chr2	58785876	58786826
chr2	58791737	58793112
chr2	59042048	59043124
chr2	59579418	59580113
chr2	59624070	59625668
chr2	59732556	59734106
chr2	59892110	59893626
chr2	59925998	59927260
chr2	59970724	59971025
chr2	59979550	59980189
chr2	60184292	60185805
chr2	60199433	60200976
chr2	60453129	60453810
chr2	60652548	60653876
chr2	60711694	60712228
chr2	60808174	60808866
chr2	61050271	61051064
chr2	61658264	61659015
chr2	61732444	61732672
chr2	61784829	61785313
chr2	61796979	61798398
chr2	62129492	62130829
chr2	62185083	62186685
chr2	62250410	62250992
chr2	62270216	62271154
chr2	62411644	62412482
chr2	63073008	63073420
chr2	63188857	63189648
chr2	63423334	63425124
chr2	63639596	63640526
chr2	63687365	63688460
chr2	63732959	63734196
chr2	63800086	63801784
chr2	64203897	64205022
chr2	64330716	64331694
chr2	64353818	64354184
chr2	64427749	64428303
chr2	64484328	64484646
chr2	64487762	64488755
chr2	64701471	64702256
chr2	64917655	64918276
chr2	65204546	65205859
chr2	65382424	65383580
chr2	65445913	65446749
chr2	65582105	65583532
chr2	65731266	65732443
chr2	65949142	65949356
chr2	65958700	65959220
chr2	66037570	66038857
chr2	66061691	66062100
chr2	66070590	66071650
chr2	66508264	66509432
chr2	66555130	66556400
chr2	66782699	66784175
chr2	66841272	66842257
chr2	66884788	66885794
chr2	67086464	67087858
chr2	67213292	67214244
chr2	67315902	67316848
chr2	67473064	67474648
chr2	67494135	67494812
chr2	67581714	67582084
chr2	67599430	67601304
chr2	67650714	67651180
chr2	67804038	67805491
chr2	67845546	67846977
chr2	67906344	67906796
chr2	67919951	67920866
chr2	68018584	68019892
chr2	68361870	68362836
chr2	68404762	68405550
chr2	68714977	68715982
chr2	68751520	68752694
chr2	68814940	68816157
chr2	69156114	69157524
chr2	69650990	69652184
chr2	69938833	69938998
chr2	70359896	70361763
chr2	70418260	70419255
chr2	70569964	70570365
chr2	70804466	70805412
chr2	70861454	70862382
chr2	70919634	70920242
chr2	70968930	70970110
chr2	71000815	71001673
chr2	71269128	71269891
chr2	71418198	71419048
chr2	71618474	71619484
chr2	72412290	72413428
chr2	72522712	72524066
chr2	72573035	72574481
chr2	72739796	72741463
chr2	72838305	72839348
chr2	73307150	73308240
chr2	73378038	73378263
chr2	73905758	73906914
chr2	74380168	74380440
chr2	74751281	74752860
chr2	74754128	74755281
chr2	74808168	74808969
chr2	75108266	75109732
chr2	75115160	75116299
chr2	75164924	75166242
chr2	75186220	75187716
chr2	75379300	75382024
chr2	75403197	75405050
chr2	75745366	75746098
chr2	75828758	75829525
chr2	75890108	75891352
chr2	76165226	76166612
chr2	76189446	76191181
chr2	76197359	76198393
chr2	76309982	76311424
chr2	76371946	76373822
chr2	76506202	76507683
chr2	77083938	77084492
chr2	77306116	77307714
chr2	77410763	77411762
chr2	77421297	77422346
chr2	78039659	78042163
chr2	78074210	78075314
chr2	78094298	78095858
chr2	78156578	78157990
chr2	78288175	78288920
chr2	78386468	78387626
chr2	78488434	78490303
chr2	78520466	78521936
chr2	78676802	78678044
chr2	78885152	78885890
chr2	78979175	78979958
chr2	79310894	79312010
chr2	79421488	79422560
chr2	79437288	79438322
chr2	79456558	79457368
chr2	79611042	79612791
chr2	79664748	79665705
chr2	79795684	79797129
chr2	79865430	79866255
chr2	79874566	79875882
chr2	80238140	80239406
chr2	80379995	80380319
chr2	80674460	80675440
chr2	80842986	80844174
chr2	80908422	80909430
chr2	80931414	80933037
chr2	81097448	81098954
chr2	81122324	81123926
chr2	81159610	81160994
chr2	81178374	81178836
chr2	81182086	81183694
chr2	81189336	81191400
chr2	81249894	81250896
chr2	81374022	81376210
chr2	81475348	81476414
chr2	81960951	81962282
chr2	81969807	81971417
chr2	82125648	82126996
chr2	82161081	82162106
chr2	82184846	82185109
chr2	82204430	82205328
chr2	82226848	82228117
chr2	82281624	82283142
chr2	82416139	82417430
chr2	82466706	82467918
chr2	82680325	82681248
chr2	82726152	82727356
chr2	82732662	82733402
chr2	82737709	82738789
chr2	82789678	82791646
chr2	83055904	83057173
chr2	83123904	83125379
chr2	83294760	83295840
chr2	83359900	83361482
chr2	83472160	83473444
chr2	83716372	83718118
chr2	83952882	83954087
chr2	83960838	83961412
chr2	84039840	84041458
chr2	84575070	84576790
chr2	84582200	84583144
chr2	84823652	84824633
chr2	85060201	85060981
chr2	85672579	85672770
chr2	85707128	85707820
chr2	86367727	86368866
chr2	86405754	86406873
chr2	86572842	86573695
chr2	86715750	86717166
chr2	87079502	87080946
chr2	87217719	87218692
chr2	87866051	87867320
chr2	88024177	88025087
chr2	88098953	88100162
chr2	88153392	88154500
chr2	88652366	88653212
chr2	88671542	88672477
chr2	89204836	89206382
chr2	89964838	89965600
chr2	90069141	90069704
chr2	91744604	91745996
chr2	95496698	95497986
chr2	95500680	95502192
chr2	95557507	95558068
chr2	95730425	95731534
chr2	95859304	95861274
chr2	96642511	96643138
chr2	97694490	97694814
chr2	97697233	97697912
chr2	98069601	98070746
chr2	98081188	98082241
chr2	100230981	100231783
chr2	100262787	100263355
chr2	100326756	100328056
chr2	100370306	100370796
chr2	100380908	100381512
chr2	100478630	100479700
chr2	100606190	100607564
chr2	100739073	100740408
chr2	101567336	101568386
chr2	101570738	101571577
chr2	101647608	101648362
chr2	101669852	101669958
chr2	102134247	102134766
chr2	102240566	102241559
chr2	102396666	102397746
chr2	102539301	102540219
chr2	102545803	102546852
chr2	102848112	102849736
chr2	102868738	102869549
chr2	103010527	103011940
chr2	103048682	103049054
chr2	103066376	103067154
chr2	103265303	103266480
chr2	103353631	103354556
chr2	103444074	103444398
chr2	103453026	103453842
chr2	103466898	103468002
chr2	103499194	103500096
chr2	103559427	103560942
chr2	103572284	103572864
chr2	103691506	103692850
chr2	103835128	103836425
chr2	103869148	103870662
chr2	103899198	103901036
chr2	104026231	104027690
chr2	104167732	104168594
chr2	104339039	104339992
chr2	104378078	104379469
chr2	104663934	104666123
chr2	104669312	104670066
chr2	104704522	104705708
chr2	104766832	104767112
chr2	104911778	104912682
chr2	104939560	104940738
chr2	104974762	104975966
chr2	105403226	105403972
chr2	105462830	105463092
chr2	105599784	105601440
chr2	105614250	105614622
chr2	105667352	105668450
chr2	105708898	105710488
chr2	106277293	106277842
chr2	106376102	106376985
chr2	106941440	106942112
chr2	106956255	106957541
chr2	107101658	107103268
chr2	107121974	107123014
chr2	107193507	107193979
chr2	107263698	107264883
chr2	107395121	107396191
chr2	107487718	107489243
chr2	107752728	107752960
chr2	108156502	108157415
chr2	108189440	108190238
chr2	108316000	108317328
chr2	108383603	108384670
chr2	109736066	109736566
chr2	111063941	111064786
chr2	111641990	111642112
chr2	112129089	112130603
chr2	112156337	112156870
chr2	112599868	112600994
chr2	112995457	112995574
chr2	113007841	113009391
chr2	113390328	113390889
chr2	113711694	113712558
chr2	114442183	114443230
chr2	114987476	114988466
chr2	115037941	115039370
chr2	115079112	115079243
chr2	115812593	115813592
chr2	115834453	115835828
chr2	116762341	116763527
chr2	117180797	117181795
chr2	118515306	118516272
chr2	118617987	118619528
chr2	118638132	118639416
chr2	118688402	118690495
chr2	118712860	118714134
chr2	118864042	118864990
chr2	119126454	119127083
chr2	119476260	119476854
chr2	120426158	120426663
chr2	120680253	120680637
chr2	121166668	121167779
chr2	121828440	121828714
chr2	122436750	122437694
chr2	122527636	122527917
chr2	122531323	122532461
chr2	122643832	122645583
chr2	122679739	122680764
chr2	122839952	122841268
chr2	122998793	123000703
chr2	123010686	123011877
chr2	123087789	123089124
chr2	123095130	123095933
chr2	123120402	123121464
chr2	123126260	123127944
chr2	123270979	123272470
chr2	123545606	123546632
chr2	123983619	123984744
chr2	124001296	124002736
chr2	124085580	124086459
chr2	124102200	124102772
chr2	124183687	124184754
chr2	124265110	124265673
chr2	124281002	124282322
chr2	124485186	124486524
chr2	124503604	124504568
chr2	124568478	124569843
chr2	124606176	124607338
chr2	125312088	125312938
chr2	125373464	125374766
chr2	125530673	125531544
chr2	125533210	125534816
chr2	126005491	126006338
chr2	126477247	126478236
chr2	126492757	126493452
chr2	126557444	126558730
chr2	126990716	126991884
chr2	127214752	127215312
chr2	127225207	127226748
chr2	127840768	127841948
chr2	128238398	128238965
chr2	128704698	128705318
chr2	129628344	129629228
chr2	129940132	129940506
chr2	131714370	131715653
chr2	131840102	131841522
chr2	131847255	131847923
chr2	131851619	131852740
chr2	131874501	131875683
chr2	131905358	131905430
chr2	131943819	131945287
chr2	131954994	131956125
chr2	131994516	131995840
chr2	132134120	132135042
chr2	132489162	132489804
chr2	133567904	133568748
chr2	133624506	133626087
chr2	133674472	133675358
chr2	133779786	133780918
chr2	133848362	133849216
chr2	133987624	133989144
chr2	134090189	134091228
chr2	134131883	134132596
chr2	134593600	134593864
chr2	134885478	134886541
chr2	134980864	134981057
chr2	135004064	135005250
chr2	135042014	135042944
chr2	135284528	135284560
chr2	135649158	135649606
chr2	136199298	136200506
chr2	136294376	136295561
chr2	136415984	136416192
chr2	136639092	136640177
chr2	136976358	136976771
chr2	137055812	137057564
chr2	137220088	137221510
chr2	137223946	137225700
chr2	137431815	137433054
chr2	137447962	137449392
chr2	137625996	137626406
chr2	137678976	137679954
chr2	137963604	137965448
chr2	137970488	137971350
chr2	138201368	138202660
chr2	138225310	138225990
chr2	138436780	138437844
chr2	138670858	138672146
chr2	138699154	138700102
chr2	139070048	139071354
chr2	139246204	139247208
chr2	139255310	139256725
chr2	139262556	139263524
chr2	139477448	139478166
chr2	139634734	139635186
chr2	139789073	139790320
chr2	139801012	139801668
chr2	139916792	139918141
chr2	139948278	139949222
chr2	140008260	140009401
chr2	140089632	140090695
chr2	140166322	140167404
chr2	140645628	140645828
chr2	140654982	140656264
chr2	140670258	140671952
chr2	141084334	141085222
chr2	141115376	141116310
chr2	141206038	141207058
chr2	141276464	141277395
chr2	141763832	141764471
chr2	141839586	141841462
chr2	142009972	142011090
chr2	142015632	142016241
chr2	142286551	142287262
chr2	142505000	142506230
chr2	142531091	142533288
chr2	142706734	142708273
chr2	142743174	142743541
chr2	143657069	143657585
chr2	143758956	143760158
chr2	143775258	143776650
chr2	143793385	143794111
chr2	143929798	143931002
chr2	144648872	144649433
chr2	145482835	145483981
chr2	145615412	145616956
chr2	145803224	145804004
chr2	145892637	145893794
chr2	146219837	146220827
chr2	146418214	146419790
chr2	146725806	146726330
chr2	146744714	146745642
chr2	146830077	146831141
chr2	146888196	146888946
chr2	146930494	146931522
chr2	147300220	147301565
chr2	147369340	147369878
chr2	148059478	148060702
chr2	148085054	148086340
chr2	148126474	148127578
chr2	148138920	148140378
chr2	148178798	148179728
chr2	148287876	148288656
chr2	148375707	148376834
chr2	148482584	148483483
chr2	148494086	148495878
chr2	148560998	148562110
chr2	148839132	148839643
chr2	148981302	148982983
chr2	149221202	149222291
chr2	149535592	149537571
chr2	149706004	149706321
chr2	150093944	150094840
chr2	150214490	150216565
chr2	150256928	150258256
chr2	150395888	150396715
chr2	150547202	150548688
chr2	150559184	150560272
chr2	150632301	150633752
chr2	150781297	150781542
chr2	151030046	151031752
chr2	151099066	151100636
chr2	151224856	151226532
chr2	151238686	151239549
chr2	151573507	151574786
chr2	152025398	152026184
chr2	152111799	152112918
chr2	152304723	152305976
chr2	152885100	152886388
chr2	153266311	153269257
chr2	153803177	153804514
chr2	153849626	153850505
chr2	153966149	153966898
chr2	154033889	154034355
chr2	154126040	154127866
chr2	154374333	154376559
chr2	154462611	154463606
chr2	154609702	154611178
chr2	154616638	154617422
chr2	154619739	154621154
chr2	154734368	154735840
chr2	154833951	154835681
chr2	155065058	155066598
chr2	155113968	155115308
chr2	155787563	155789738
chr2	156108627	156109568
chr2	156117438	156118971
chr2	156270210	156270974
chr2	156678684	156679633
chr2	156792736	156793406
chr2	156802712	156804564
chr2	156818280	156819308
chr2	156892116	156893896
chr2	156991172	156992584
chr2	157195805	157196259
chr2	157502214	157503254
chr2	158144012	158145460
chr2	158745324	158745886
chr2	158753468	158754698
chr2	158833288	158834430
chr2	158901024	158902461
chr2	158961528	158962392
chr2	159003032	159004480
chr2	159587119	159587736
chr2	159814906	159816086
chr2	159893311	159894501
chr2	159920926	159922375
chr2	160257228	160258926
chr2	160455170	160456137
chr2	160535410	160535846
chr2	160682140	160683850
chr2	160874398	160874964
chr2	160993652	160994890
chr2	161129747	161131088
chr2	161265380	161266686
chr2	161444337	161446522
chr2	161454097	161455358
chr2	161464632	161465478
chr2	161531786	161532130
chr2	161575965	161577140
chr2	161586079	161587512
chr2	161827352	161828446
chr2	161832068	161833426
chr2	162220694	162222196
chr2	162297926	162298814
chr2	162724282	162724982
chr2	162728884	162729566
chr2	162744045	162745839
chr2	162937722	162938992
chr2	162948097	162949134
chr2	163152350	163153643
chr2	163169402	163170802
chr2	163295756	163296582
chr2	163366252	163367212
chr2	163557408	163558820
chr2	163831630	163832603
chr2	164045922	164047089
chr2	164104078	164104742
chr2	164158872	164159748
chr2	164164374	164165914
chr2	164235792	164237156
chr2	164385722	164387334
chr2	164470710	164472502
chr2	164532429	164533636
chr2	164737332	164737894
chr2	164817922	164818365
chr2	165302762	165303798
chr2	165468706	165470792
chr2	165573792	165574828
chr2	165746080	165747137
chr2	166019706	166020558
[truncated: 12,043 more rows]

## Sheet: Table S8 (1329 DMRs)
Table S8: WGBS methylation values for the 1329 DMRs
coordinates (hg38)	length	CTR1	CTR2	CTR3	CTR4	CZ1	CZ2	CZ3	CZ4	CTR_range	CZ_range	mean_CTR	mean_CZ	mean_diff	abs_mean_diff	subset_271_DMRs	DMR_ID
chr1:934994-935080	86	0.787762	0.301667	0.840592	0.659524	0.478214	0.636364	0.345934	0	0.538926	0.636364	0.647386	0.365128	-0.282258	0.282258
chr1:935237-937612	2375	0.832805	0.773937	0.846308	0.422362	0.39299	0.424973	0.483101	0.0319962	0.423946	0.451104	0.718853	0.333265	-0.385588	0.385588
chr1:967169-967274	105	0.827641	0.86914	0.814238	0.501851	0.337259	0.347972	0.737262	0.202822	0.367289	0.53444	0.753217	0.406329	-0.346889	0.346889
chr1:6007444-6007568	124	0.524188	0.615986	0.0215729	0.95	0.0646215	0.494403	0.395862	0.0228175	0.928427	0.471585	0.527937	0.244426	-0.283511	0.283511
chr1:8045176-8046777	1601	0.309765	0.31471	0.310703	0.175771	0.622221	0.760794	0.705623	0.373283	0.138939	0.387511	0.277737	0.61548	0.337743	0.337743
chr1:14734772-14735251	479	0.600885	0.37739	0.249376	0.14237	0.528631	0.685779	0.739095	0.584588	0.458515	0.210465	0.342505	0.634523	0.292018	0.292018
chr1:14735380-14736074	694	0.436331	0.288154	0.305473	0.12336	0.461455	0.643773	0.684464	0.624258	0.312971	0.223009	0.28833	0.603488	0.315158	0.315158
chr1:17825946-17826176	230	0.0725663	0.0989128	0.119979	0.00961539	0.510688	0.129698	0.622905	0.327973	0.110363	0.493207	0.0752683	0.397816	0.322548	0.322548
chr1:19569452-19569469	17	0.185714	0.0952381	0.316667	0.438095	0.475	0.311422	0.790952	0.739596	0.342857	0.47953	0.258929	0.579243	0.320314	0.320314
chr1:20254622-20255745	1123	0.243987	0.12354	0.266375	0.399958	0.399888	0.644811	0.589609	0.604138	0.276418	0.244923	0.258465	0.559611	0.301146	0.301146	yes	1
chr1:22638708-22639223	515	0.277839	0.0491965	0.175765	0.113647	0.845123	0.550273	0.446581	0.289453	0.228642	0.55567	0.154112	0.532858	0.378746	0.378746
chr1:23262823-23262899	76	0.125	0.0333333	0.0854312	0.0111111	0.270299	0.253175	0.523213	0.325565	0.113889	0.270038	0.0637189	0.343063	0.279344	0.279344	yes	2
chr1:23558356-23558458	102	0.685471	0.651935	0.496892	0.403522	0.377778	0.330366	0.0138889	0.36154	0.281949	0.363889	0.559455	0.270893	-0.288561	0.288561
chr1:24730440-24731200	760	0.318131	0.275946	0.553366	0.356124	0.498081	0.793032	0.857874	0.656456	0.27742	0.359793	0.375892	0.701361	0.325469	0.325469
chr1:28352744-28353455	711	0.814125	0.793475	0.49336	0.75013	0.100472	0.839556	0.507894	0.0380703	0.320765	0.801486	0.712772	0.371498	-0.341274	0.341274
chr1:28357328-28357558	230	0.0839377	0.0546296	0.237963	0.0887205	0.301665	0.256465	0.665564	0.556852	0.183333	0.4091	0.116313	0.445136	0.328824	0.328824
chr1:28357905-28358608	703	0.10722	0.180955	0.437626	0.142353	0.472186	0.201205	0.650855	0.837176	0.330406	0.635972	0.217039	0.540356	0.323317	0.323317
chr1:35107097-35107325	228	0.0630037	0.157725	0.391755	0.0739261	0.51327	0.765534	0.435173	0.11062	0.328751	0.654914	0.171602	0.456149	0.284547	0.284547
chr1:37775912-37775995	83	0.7221	0.548148	0.382284	0.713333	0.0827737	0.436508	0.0622222	0.04	0.339816	0.396508	0.591467	0.155376	-0.436091	0.436091
chr1:44738167-44738244	77	0.313258	0.258631	0.161161	0.040625	0.31374	0.621429	0.763194	0.025	0.272633	0.738194	0.193419	0.430841	0.237422	0.237422
chr1:47290427-47290502	75	0.291171	0.161609	0.693676	0.153937	0.778341	0.750131	0.739742	0.554545	0.539739	0.223796	0.325098	0.70569	0.380592	0.380592
chr1:48478862-48478890	28	0.152778	0.154461	0.113889	0.0954545	0.509259	0.170274	0.610795	0.0911306	0.0590067	0.519665	0.129146	0.345365	0.216219	0.216219
chr1:53092427-53092733	306	0.200693	0.190503	0.384422	0.247012	0.595665	0.407547	0.643768	0.641037	0.193919	0.236221	0.255657	0.572004	0.316347	0.316347	yes	3
chr1:53092839-53094739	1900	0.232356	0.234106	0.460339	0.199584	0.63443	0.612244	0.627481	0.530818	0.260755	0.103612	0.281596	0.601243	0.319647	0.319647	yes	4
chr1:59324305-59324847	542	0.178464	0.168803	0.498226	0.0836606	0.587931	0.55506	0.666079	0.393948	0.414566	0.272131	0.232289	0.550755	0.318466	0.318466
chr1:70161160-70161210	50	0	0	0.321429	0.0836247	0.69375	0.2	0.636905	0.15873	0.321429	0.53502	0.101263	0.422346	0.321083	0.321083
chr1:76139110-76139189	79	0.213272	0.0779582	0.17688	0.031746	0.494404	0.371057	0.643563	0.50582	0.181526	0.272506	0.124964	0.503711	0.378747	0.378747	yes	5
chr1:76391020-76391920	900	0.255984	0.609423	0.482211	0.172204	0.544017	0.808761	0.852736	0.838442	0.437218	0.308718	0.379955	0.760989	0.381034	0.381034
chr1:83122091-83122108	17	0.800784	0.695354	0.672261	0.878961	0.52	0.291667	0.509615	0.5	0.2067	0.228333	0.76184	0.455321	-0.306519	0.306519	yes	6
chr1:86794250-86794271	21	0.025	0.077381	0.186364	0.119048	0.549107	0.611111	0.541667	0.116964	0.161364	0.494147	0.101948	0.454712	0.352764	0.352764
chr1:90099605-90099752	147	0.152428	0.0844957	0.195806	0.265896	0.726386	0.640671	0.616364	0.0945467	0.1814	0.631839	0.174657	0.519492	0.344835	0.344835
chr1:94878213-94878432	219	0.115952	0.188215	0.343151	0.227283	0.679064	0.201411	0.675595	0.420042	0.227198	0.477654	0.21865	0.494028	0.275378	0.275378
chr1:108675494-108675643	149	0.0914394	0.0456349	0.104188	0.050696	0.497227	0.17812	0.473214	0.126966	0.0585531	0.370261	0.0729896	0.318882	0.245892	0.245892
chr1:109086243-109086464	221	0.411048	0.370991	0.542438	0.395063	0.518707	0.688156	0.875065	0.879906	0.171446	0.361198	0.429885	0.740459	0.310574	0.310574
chr1:114401191-114401304	113	0.210634	0.396875	0.2	0.4125	0.369979	0.87969	0.685169	0.673214	0.2125	0.509711	0.305002	0.652013	0.347011	0.347011
chr1:120415283-120415313	30	0.378788	0.549603	0.590825	0.440741	0.194444	0	0.199634	0.176347	0.212037	0.199634	0.489989	0.142606	-0.347383	0.347383	yes	7
chr1:143585016-143586921	1905	0.219599	0.172787	0.203589	0.12149	0.412819	0.47609	0.615079	0.224899	0.0981084	0.390181	0.179366	0.432222	0.252855	0.252855
chr1:143598183-143601721	3538	0.201728	0.0735546	0.142109	0.107046	0.59654	0.314372	0.555274	0.175329	0.128173	0.42121	0.131109	0.410379	0.27927	0.27927
chr1:143606888-143608627	1739	0.339691	0.13792	0.125158	0.09789	0.704004	0.462833	0.653102	0.267265	0.241801	0.436739	0.175165	0.521801	0.346636	0.346636
chr1:143608940-143611869	2929	0.221419	0.137438	0.268381	0.148018	0.70032	0.46173	0.715234	0.217153	0.130944	0.498081	0.193814	0.523609	0.329795	0.329795
chr1:143620217-143621548	1331	0.357008	0.193932	0.402696	0.242518	0.608275	0.621292	0.77533	0.281576	0.208764	0.493754	0.299038	0.571618	0.27258	0.27258
chr1:147052001-147052818	817	0.433679	0.100576	0.619594	0.107878	0.8841	0.753507	0.641276	0.201929	0.519018	0.68217	0.315432	0.620203	0.304771	0.304771
chr1:147124522-147124925	403	0.617229	0.54	0.687619	0.473333	0.86	0.780141	0.845051	0.861176	0.214286	0.0810358	0.579545	0.836592	0.257046	0.257046	yes	8
chr1:147653017-147653117	100	0.420344	0.464585	0.297698	0.580815	0.866122	0.665527	0.771445	0.759127	0.283117	0.200595	0.440861	0.765555	0.324695	0.324695	yes	9
chr1:150204283-150204335	52	0.778571		0.655556	0.479167	0.972222	0.756944	0.892045	0.636364		0.335859		0.814394
chr1:152275068-152275125	57	0.151515	0.291667	0.05	0.157143	0.207197	0.403571	0.395604	0.89375	0.241667	0.686553	0.162581	0.475031	0.31245	0.31245
chr1:161234919-161235098	179	0.155556	0.305556	0.30744	0.317013	0.610798	0.4865	0.450673	0.619465	0.161457	0.168792	0.271391	0.541859	0.270468	0.270468	yes	10
chr1:161758988-161759184	196	0.33715	0.247607	0.607693	0.386505	0.659948	0.795065	0.717406	0.615	0.360086	0.180065	0.394739	0.696855	0.302116	0.302116
chr1:162425840-162427135	1295	0.264677	0.550762	0.6786	0.346463	0.6876	0.805735	0.820954	0.486526	0.413923	0.334428	0.460125	0.700204	0.240078	0.240078
chr1:180123641-180125535	1894	0.352561	0.202385	0.509289	0.144915	0.727596	0.779291	0.566173	0.349354	0.364374	0.429937	0.302288	0.605604	0.303316	0.303316
chr1:182986531-182986667	136	0.549206	0.575132	0.221561	0.346037	0.748968	0.694383	0.798316	0.82585	0.353571	0.131467	0.422984	0.766879	0.343895	0.343895
chr1:183332822-183334613	1791	0.365418	0.323276	0.466649	0.28478	0.700551	0.724588	0.74082	0.348872	0.181868	0.391949	0.360031	0.628708	0.268677	0.268677
chr1:189022926-189023024	98	0.025	0.0571429	0.0590278	0.120784	0.381746	0.50625	0.283234	0.43544	0.0957837	0.223016	0.0654886	0.401667	0.336179	0.336179	yes	11
chr1:195871191-195872506	1315	0.416667	0.468746	0.541667	0.425595	0.807362	0.644444	0.57037	0.808201	0.125	0.237831	0.463169	0.707594	0.244426	0.244426	yes	12
chr1:199201096-199201167	71	0.0688775	0.190476	0.143707	0.0662338	0.490079	0.5	0.581674	0.203896	0.124242	0.377778	0.117324	0.443912	0.326589	0.326589
chr1:200747726-200747858	132	0.086702	0.0453231	0.0257937	0.0388889	0.42	0.361353	0.163265	0.403255	0.0609083	0.256735	0.0491769	0.336968	0.287791	0.287791	yes	13
chr1:209173310-209173331	21	0.0931818	0.134295	0.139881	0.113189	0.808333	0.125874	0.53125	0.359226	0.0466991	0.682459	0.120137	0.456171	0.336034	0.336034
chr1:212810138-212810295	157	0.167521	0.496445	0.574523	0.544312	0.778395	0.660714	0.803229	0.72139	0.407002	0.142514	0.4457	0.740932	0.295232	0.295232
chr1:213425225-213425678	453	0.297619	0.204596	0.257173	0.102358	0.684491	0.680178	0.396383	0.0965553	0.195261	0.587935	0.215436	0.464402	0.248965	0.248965
chr1:219951250-219951460	210	0.257937	0.382937	0.3	0.288778	0.628307	0.662338	0.575524	0.333995	0.125	0.328343	0.307413	0.550041	0.242628	0.242628
chr1:221453447-221453761	314	0.191371	0.125422	0.297031	0.244221	0.49554	0.566554	0.577108	0.314926	0.171609	0.262182	0.214511	0.488532	0.274021	0.274021	yes	14
chr1:223049032-223051421	2389	0.4203	0.430679	0.463661	0.537543	0.76484	0.740648	0.80173	0.700159	0.117243	0.101571	0.463046	0.751844	0.288798	0.288798	yes	15
chr1:223183570-223183665	95	0.707273	0.5	0.627137	0.626862	0.235315	0.392691	0.368333	0.36118	0.207273	0.157376	0.615318	0.33938	-0.275938	0.275938	yes	16
chr1:225805233-225805294	61	0	0	0.0969388	0.353741	0.228355	0.483148	0	0.745238	0.353741	0.745238	0.11267	0.364185	0.251515	0.251515
chr1:226977391-226977457	66	0.38196	0.391667	0.538175	0.201389	0.624206	0.852098	0.540606	0.570253	0.336786	0.311492	0.378297	0.646791	0.268493	0.268493
chr1:226977510-226977868	358	0.300667	0.160908	0.484059	0.141383	0.711699	0.766985	0.4613	0.546602	0.342676	0.305685	0.271754	0.621647	0.349893	0.349893
chr1:229363395-229364007	612	0.450053	0.301865	0.446429	0.122837	0.727532	0.707852	0.786459	0.680926	0.327216	0.105533	0.330296	0.725692	0.395396	0.395396
chr1:232225488-232225773	285	0.397159	0.181481	0.442949	0.124432	0.566964	0.585678	0.471185	0.747251	0.318517	0.276065	0.286505	0.59277	0.306264	0.306264
chr1:234341573-234341649	76	0.135714	0.0957887	0.106349	0.276963	0.308571	0.601978	0.574603	0.212727	0.181175	0.389251	0.153704	0.42447	0.270766	0.270766
chr1:235341055-235341110	55	0.418681	0.238586	0.77028	0.467063	0.690385	0.94	0.754524	0.600952	0.531694	0.339048	0.473653	0.746465	0.272813	0.272813
chr1:235373604-235373704	100	0.27746	0.461111	0.295952	0.418974	0.493333	0.914286	0.734034	0.603838	0.183651	0.420952	0.363375	0.686373	0.322998	0.322998
chr1:235439444-235440002	558	0.394172	0.22115	0.183149	0.198002	0.396379	0.759145	0.846107	0.320767	0.211024	0.52534	0.249118	0.580599	0.331481	0.331481
chr1:238655804-238657947	2143	0.212875	0.159259	0.218992	0.232804	0.696976	0.588122	0.672184	0.237796	0.0735448	0.45918	0.205982	0.548769	0.342787	0.342787
chr1:239618020-239618403	383	0.448418	0.346667	0.380333	0.383333	0.639706	0.6425	0.863187	0.594751	0.101752	0.268436	0.389688	0.685036	0.295348	0.295348	yes	17
chr1:240122014-240122350	336	0.172454	0.341843	0.454416	0.11045	0.355655	0.52183	0.689177	0.693543	0.343966	0.337888	0.269791	0.565051	0.29526	0.29526
chr1:243992313-243992346	33	0.113889	0.250794	0.222344	0.0530303	0.822222	0.475	0.478974	0.168382	0.197763	0.65384	0.160014	0.486145	0.32613	0.32613
chr1:246607053-246607132	79	0.71954	0.402409	0.731647	0.572222	0.111574	0.463309	0.333333	0.123856	0.329238	0.351735	0.606454	0.258018	-0.348436	0.348436
chr2:1374082-1374592	510	0.438023	0.363889	0.578345	0.340301	0.893257	0.726956	0.669975	0.679861	0.238044	0.223282	0.430139	0.742512	0.312373	0.312373	yes	18
chr2:1592161-1592248	87	0.510297	0.820777	0.581197	0.0718294	0	0.138889	0.553924	0.0488215	0.748948	0.553924	0.496025	0.185409	-0.310617	0.310617
chr2:2535435-2536086	651	0.105746	0.535608	0.162794	0.436414	0.481206	0.77297	0.421842	0.834353	0.429862	0.41251	0.310141	0.627593	0.317452	0.317452
chr2:2536193-2536486	293	0.091067	0.50202	0.110134	0.488456	0.466931	0.710728	0.507875	0.767094	0.410953	0.300163	0.297919	0.613157	0.315238	0.315238
chr2:9686803-9687305	502	0.54153	0.578757	0.722847	0.555316	0.135263	0.284954	0.37064	0.340424	0.181316	0.235377	0.599612	0.28282	-0.316792	0.316792	yes	19
chr2:12475694-12475826	132	0.159118	0.0468998	0.107879	0.207143	0.611169	0.475	0.549524	0.156868	0.160243	0.454301	0.13026	0.44814	0.31788	0.31788
chr2:13500323-13500420	97	0.49798	0.613333	0.189744	0.379545	0.756667	0.414603	0.723232	0.658333	0.42359	0.342063	0.420151	0.638209	0.218058	0.218058
chr2:21287038-21287180	142	0.192361	0.1375	0.0295139	0.134077	0.156399	0.473962	0.50781	0.373893	0.162847	0.351411	0.123363	0.378016	0.254653	0.254653
chr2:24681783-24682587	804	0.231004	0.21318	0.308671	0.142642	0.558758	0.552585	0.487457	0.41657	0.166029	0.142189	0.223874	0.503843	0.279968	0.279968	yes	20
chr2:28957125-28957609	484	0.663942	0.631007	0.706002	0.426389	0.0318237	0.191094	0.409107	0.445452	0.279613	0.413628	0.606835	0.269369	-0.337465	0.337465
chr2:29420599-29420661	62	0.359244	0.172569	0.349542	0.0775641	0.675468	0.654361	0.464161	0.38631	0.28168	0.289158	0.23973	0.545075	0.305345	0.305345	yes	21
chr2:29595718-29595951	233	0.434921	0.467262	0.335417	0.32197	0.769481	0.839325	0.723485	0.566667	0.145292	0.272658	0.389892	0.724739	0.334847	0.334847	yes	22
chr2:36140821-36140876	55	0.387302	0.155556	0.113492	0.119048	0.72669	0.513889	0.609162	0.0718954	0.27381	0.654795	0.193849	0.480409	0.28656	0.28656
chr2:46683029-46684026	997	0.847391	0.137993	0.786508	0.847299	0.0954312	0.359427	0.182127	0.156293	0.709398	0.263996	0.654797	0.19832	-0.456478	0.456478
chr2:48038688-48038767	79	0.244444	0.33	0.0747253	0.267778	0.219444	0.455556	0.547381	0.678571	0.255275	0.459127	0.229237	0.475238	0.246001	0.246001
chr2:61732500-61732633	133	0.0819444	0.232475	0.2393	0.114722	0.64303	0.338095	0.516667	0.43619	0.157355	0.304935	0.16711	0.483496	0.316385	0.316385
chr2:64215631-64215710	79	0.267857	0.479548	0.40873	0.259947	0.654195	0.619048	0.7661	0.51461	0.219601	0.251489	0.354021	0.638488	0.284468	0.284468	yes	23
chr2:70205235-70205288	53	0.375	0.180952	0.695833	0.511742	0.676263	0.705682	0.880769	0.695076	0.514881	0.204507	0.440882	0.739447	0.298565	0.298565
chr2:86941121-86944118	2997	0.492263	0.256684	0.491194	0.451943	0.127409	0.244829	0.0125727	0.170755	0.235579	0.232256	0.423021	0.138891	-0.28413	0.28413	yes	24
chr2:87961269-87961377	108	0.459122	0.0666667	0.555157	0.450812	0.0763889	0.0600198	0	0.0138889	0.488491	0.0763889	0.382939	0.0375744	-0.345365	0.345365
chr2:92006623-92007245	622	0.202742	0.26029	0.319692	0.127015	0.598082	0.493056	0.565125	0.303597	0.192676	0.294485	0.227435	0.489965	0.26253	0.26253	yes	25
chr2:94232253-94233668	1415	0.256658	0.326703	0.324439	0.270572	0.545736	0.802659	0.726453	0.324037	0.0700454	0.478622	0.294593	0.599721	0.305128	0.305128
chr2:94594728-94595106	378	0.25119	0.330369	0.329863	0.275533	0.697751	0.592237	0.735735	0.409167	0.0791783	0.326568	0.296739	0.608723	0.311984	0.311984
chr2:97096152-97096201	49	0.591667	0.4088	0.626768	0.340741	0.15	0.403274	0.394276	0.171717	0.286027	0.253274	0.491994	0.279817	-0.212177	0.212177	yes	26
chr2:97694481-97694884	403	0.423359	0.313672	0.288849	0.316144	0.640283	0.642313	0.790392	0.600219	0.13451	0.190173	0.335506	0.668302	0.332796	0.332796	yes	27
chr2:98215678-98215768	90	0.687202	0.366404	0.39881	0.186459	0.772222	0.709524	0.75	0.626452	0.500743	0.14577	0.409719	0.71455	0.304831	0.304831
chr2:102095646-102095780	134	0.537698	0.537363	0.272562	0.477041	0.678571	0.826667	0.75	0.391383	0.265136	0.435283	0.456166	0.661655	0.205489	0.205489
chr2:107017071-107017464	393	0.151962	0.243419	0.139773	0.451245	0.580247	0.529332	0.582961	0.677208	0.311472	0.147876	0.2466	0.592437	0.345837	0.345837
chr2:108383907-108384059	152	0.038961	0.0834055	0.0981859	0.120748	0.767857	0.310589	0.444788	0.198696	0.0817873	0.569161	0.0853252	0.430483	0.345158	0.345158
chr2:109736626-109736695	69	0.037037	0.655	0.789524	0.594481	0.35	0	0.352857	0.19127	0.752487	0.352857	0.51901	0.223532	-0.295479	0.295479
chr2:115186934-115187136	202	0.5225	0.502659	0.595833	0.666944	0.900833	0.865224	0.882143	0.855556	0.164286	0.0452778	0.571984	0.875939	0.303955	0.303955	yes	28
chr2:119253712-119254968	1256	0.516291	0.555746	0.489565	0.222961	0.603749	0.863108	0.593725	0.882304	0.332785	0.288579	0.446141	0.735722	0.289581	0.289581
chr2:121775501-121776103	602	0.22293	0.365398	0.500975	0.448214	0.709921	0.579882	0.678423	0.620404	0.278045	0.130038	0.384379	0.647158	0.262778	0.262778	yes	29
chr2:127214944-127215061	117	0.215432	0.22619	0.133851	0.22675	0.573448	0.409832	0.558018	0.452618	0.0928988	0.163616	0.200556	0.498479	0.297923	0.297923	yes	30
chr2:132513091-132513863	772	0.445609	0.408396	0.242693	0.233461	0.741198	0.640781	0.810323	0.415209	0.212149	0.395113	0.33254	0.651878	0.319338	0.319338
chr2:133071401-133071440	39	0.108631	0	0.153628	0.0777778	0.416667	0.286111	0.55	0.226641	0.153628	0.323359	0.0850091	0.369855	0.284846	0.284846
chr2:137670692-137670718	26	0.458333	0.585256	0.425758	0.220833	0.869544	0.711364	0.940972	0.527083	0.364423	0.413889	0.422545	0.762241	0.339696	0.339696
chr2:139715765-139715830	65	0.544471	0.640297	0.444551	0.445982	0.75	0.891369	0.833218	0.718939	0.195746	0.17243	0.518825	0.798382	0.279556	0.279556	yes	31
chr2:143490234-143490291	57	0.492857	0.336932	0.330898	0.314214	0.916667	0.441288	0.56746	0.707702	0.178644	0.475379	0.368725	0.658279	0.289554	0.289554
chr2:148158532-148158781	249	0.340476	0.15638	0.403492	0.285018	0.439394	0.663212	0.65587	0.767222	0.247113	0.327828	0.296342	0.631424	0.335083	0.335083
chr2:151210387-151210478	91	0.0656566	0.447279	0.344444	0.105102	0.69229	0.444187	0.475824	0.398557	0.381622	0.293733	0.24062	0.502715	0.262094	0.262094
chr2:153163739-153163965	226	0.176071	0.0347222	0.419913	0.202512	0.636954	0.663393	0.786395	0.47717	0.385191	0.309225	0.208305	0.640978	0.432673	0.432673
chr2:158311207-158311279	72	0.164219	0.136905	0.277273	0.241751	0.744444	0.414899	0.704696	0.162963	0.140368	0.581481	0.205037	0.506751	0.301714	0.301714
chr2:158786544-158786617	73	0.112222	0.132937	0.0952381	0.236111	0.553571	0.356667	0.586667	0.34614	0.140873	0.240527	0.144127	0.460761	0.316634	0.316634	yes	32
chr2:167079117-167079709	592	0.327912	0.323264	0.305704	0.373512	0.712638	0.743084	0.562519	0.346589	0.0678075	0.396495	0.332598	0.591207	0.258609	0.258609
chr2:169490318-169490355	37	0.416667	0.621393	0.691964	0.416667	0.763393	0.750641	0.96875	0.719643	0.275298	0.249107	0.536673	0.800607	0.263934	0.263934	yes	33
chr2:170557816-170558381	565	0.24916	0.721581	0.168984	0.462843	0.579414	0.736837	0.598075	0.777938	0.552597	0.198524	0.400642	0.673066	0.272424	0.272424
chr2:175433599-175433620	21	0	0.0166667	0.222222	0.0641026	0.44	0.5625	0.582906	0.4	0.222222	0.182906	0.0757479	0.496352	0.420604	0.420604	yes	34
chr2:175785466-175785760	294	0.449708	0.244872	0.415137	0.452381	0.857937	0.493579	0.863607	0.487963	0.207509	0.375644	0.390524	0.675771	0.285247	0.285247
chr2:178189970-178190118	148	0.269444	0.470899	0.597002	0.465717	0.730159	0.842196	0.72425	0.576948	0.327557	0.265248	0.450766	0.718388	0.267623	0.267623
chr2:179808055-179808182	127	0.0888889	0.0204082	0.100907	0.175737	0.607937	0.332143	0.435374	0.360575	0.155329	0.275794	0.0964853	0.434007	0.337522	0.337522	yes	35
chr2:182007788-182007859	71	0.15	0.388095	0.61713	0.202778	0.767347	0.754194	0.568242	0.66	0.46713	0.199105	0.339501	0.687446	0.347945	0.347945
chr2:186241626-186241693	67	0.366667	0.18246	0.169444	0.438095	0.797619	0.50119	0.819048	0.162198	0.268651	0.65685	0.289167	0.570014	0.280847	0.280847
chr2:188944490-188944723	233	0.213147	0.27073	0.0863633	0.176635	0.708293	0.561901	0.485877	0.106645	0.184366	0.601648	0.186719	0.465679	0.27896	0.27896
chr2:190717251-190717470	219	0.251852	0.15625	0.121154	0.153175	0.168519	0.597403	0.798214	0.540741	0.130698	0.629696	0.170608	0.526219	0.355611	0.355611
chr2:190848288-190848905	617	0.488536	0.234673	0.105119	0.202862	0.372354	0.509259	0.711943	0.648214	0.383418	0.339588	0.257797	0.560443	0.302645	0.302645
chr2:192541994-192542332	338	0.729879	0.859684	0.774958	0.705177	0.578551	0.61339	0.778144	0.113884	0.154507	0.66426	0.767424	0.520992	-0.246432	0.246432
chr2:192594161-192594299	138	0.0238095	0.125447	0.0718254	0.151082	0.606803	0.609297	0.463095	0	0.127273	0.609297	0.093041	0.419799	0.326758	0.326758
chr2:201805267-201805324	57	0.252727	0.457143	0.347619	0.105618	0.737302	0.765051	0.742063	0.379853	0.351525	0.385197	0.290777	0.656067	0.365291	0.365291
chr2:202465730-202465840	110	0.123792	0.187963	0.209722	0.1667	0.299405	0.489484	0.516374	0.595238	0.0859303	0.295833	0.172044	0.475125	0.303081	0.303081	yes	36
chr2:202484627-202484695	68	0.196032	0.303571	0.333784	0.0416667	0.429101	0.833333	0.556061	0.531818	0.292118	0.404233	0.218764	0.587578	0.368815	0.368815
chr2:205170569-205170707	138	0.0634921	0.210943	0.164081	0.365079	0.57636	0.361442	0.634005	0.412304	0.301587	0.272563	0.200899	0.496028	0.295129	0.295129
chr2:205846537-205846634	97	0.448583	0.338095	0.706667	0.2735	0.6171	0.879592	1	0.334694	0.433166	0.665306	0.441711	0.707846	0.266135	0.266135
chr2:209326661-209326687	26	0.0227273	0.173737	0.0836247	0.03125	0.58125	0.4	0.260417	0.0955295	0.15101	0.485721	0.0778348	0.334299	0.256464	0.256464
chr2:210898508-210898656	148	0.320767	0.410684	0.491366	0.258929	0.658598	0.736508	0.642593	0.58449	0.232437	0.152018	0.370436	0.655547	0.285111	0.285111	yes	37
chr2:213076796-213076897	101	0.59321	0.696296	0.250794	0.116554	0.772391	0.562009	0.49426	0.805507	0.579742	0.311247	0.414214	0.658542	0.244328	0.244328
chr2:213589870-213589897	27	0.134028	0.240575	0.354167	0.345238	0.592857	0.690126	0.644383	0.59272	0.220139	0.0974063	0.268502	0.630022	0.36152	0.36152	yes	38
chr2:220987932-220989342	1410	0.493559	0.229194	0.151481	0.342841	0.749629	0.72649	0.706798	0.391671	0.342078	0.357958	0.304269	0.643647	0.339379	0.339379
chr2:223770023-223770251	228	0.496591	0.720238	0.613131	0.641369	0.411932	0.131227	0.316288	0.284524	0.223647	0.280705	0.617832	0.285993	-0.33184	0.33184	yes	39
chr2:234096357-234096480	123	0.51453	0.63371	0.532235	0.610446	0.132152	0.334103	0.520739	0.153019	0.119181	0.388586	0.572731	0.285003	-0.287727	0.287727
chr2:234373404-234373938	534	0.181993	0.111589	0.30982	0.194624	0.493714	0.549668	0.575708	0.167036	0.198231	0.408673	0.199506	0.446532	0.247025	0.247025
chr2:238910378-238910532	154	0.307692	0.0357143	0.360714	0.416667	1	0.507143	0.675366	0.53125	0.380952	0.492857	0.280197	0.67844	0.398243	0.398243
chr2:239800761-239802804	2043	0.495958	0.192419	0.0752301	0.165276	0.692124	0.579551	0.737069	0.0748543	0.420728	0.662215	0.232221	0.5209	0.288679	0.288679
chr2:242012231-242012283	52	0.21688	0.330192	0.205736	0.0375	0.896296	0.683333	0.265438	0.188487	0.292692	0.707809	0.197577	0.508389	0.310812	0.310812
chr3:7649194-7649260	66	0.933036	0.738095	0.90404	0.927273	0.634615	0.663194	0.779545	0.333333	0.19494	0.446212	0.875611	0.602672	-0.272939	0.272939
chr3:11224391-11224593	202	0.415123	0.368771	0.46456	0.210828	0.894134	0.621062	0.454109	0.611975	0.253732	0.440025	0.364821	0.64532	0.280499	0.280499
chr3:16756587-16757421	834	0.561609	0.164113	0.4439	0.341176	0.698276	0.688407	0.50958	0.849405	0.397496	0.339824	0.3777	0.686417	0.308718	0.308718
chr3:19496480-19498229	1749	0.387094	0.47471	0.4815	0.644927	0.766365	0.668797	0.826473	0.835619	0.257833	0.166821	0.497058	0.774314	0.277256	0.277256	yes	40
chr3:22705099-22705560	461	0.679167	0.762302	0.797619	0.670455	0.161706	0.577778	0.461111	0.705656	0.127165	0.54395	0.727385	0.476563	-0.250823	0.250823
chr3:25048973-25049163	190	0.519444	0.364021	0.122685	0.330688	0.777778	0.7	0.805556	0.151905	0.396759	0.653651	0.33421	0.60881	0.2746	0.2746
chr3:29279793-29280097	304	0.36734	0.327719	0.381327	0.384917	0.599534	0.525582	0.729073	0.726903	0.0571985	0.203491	0.365326	0.645273	0.279947	0.279947	yes	41
chr3:35382485-35382757	272	0.508864	0.531674	0.522045	0.667244	0.0809524	0.076527	0.236515	0.235714	0.158379	0.159988	0.557457	0.157427	-0.40003	0.40003	yes	42
chr3:39702945-39703010	65	0.308333	0.421445	0.344613	0.617598	0.884848	0.842508	0.738005	0.425926	0.309264	0.458923	0.422997	0.722822	0.299825	0.299825
chr3:45133893-45134360	467	0.43225	0.531791	0.112698	0.884343	0.786125	0.843712	0.811092	0.870253	0.771645	0.0841282	0.490271	0.827796	0.337525	0.337525
chr3:48195546-48195575	29	0.0704546	0.0502451	0.177885	0.0521094	0.163095	0.604167	0.205682	0.5	0.12764	0.441071	0.0876734	0.368236	0.280563	0.280563
chr3:57614644-57614690	46	0.16875	0.0227273	0.131944	0	0.369048	0.315025	0.40625	0.169841	0.16875	0.236409	0.0808554	0.315041	0.234186	0.234186	yes	43
chr3:59805905-59806512	607	0.348193	0.618256	0.24772	0.41174	0.637209	0.870996	0.70586	0.700728	0.370536	0.233786	0.406477	0.728698	0.322221	0.322221
chr3:60113723-60113863	140	0.0776389	0.206508	0.0587302	0.269444	0.429367	0.265	0.685607	0.247715	0.210714	0.437891	0.15308	0.406922	0.253842	0.253842
chr3:68231624-68231656	32	0.0285714	0.147619	0.0472222	0.182143	0.746429	0.62	0.533333	0.181818	0.153571	0.56461	0.101389	0.520395	0.419006	0.419006
chr3:68466674-68466822	148	0.696581	0.807143	0.738828	0.773232	0.402381	0.593333	0.438175	0.571429	0.110562	0.190952	0.753946	0.501329	-0.252617	0.252617	yes	44
chr3:69607073-69607195	122	0.302646	0.349359	0.241097	0.290675	0.607474	0.488095	0.714731	0.571429	0.108262	0.226635	0.295944	0.595432	0.299488	0.299488	yes	45
chr3:75372194-75372688	494	0.471645	0.352872	0.600365	0.301779	0.723543	0.824747	0.772734	0.679597	0.298585	0.14515	0.431665	0.750156	0.31849	0.31849	yes	46
chr3:75418345-75418521	176	0.288889	0.408754	0.441414	0.419949	0.728571	0.508201	0.79133	0.685185	0.152525	0.283129	0.389752	0.678322	0.28857	0.28857	yes	47
chr3:75471450-75471742	292	0.456019	0.165588	0.528499	0.329278	0.824044	0.892742	0.534557	0.493377	0.362911	0.399365	0.369846	0.68618	0.316334	0.316334
chr3:75583149-75583363	214	0.441667	0.337771	0.625661	0.380195	0.611111	0.811574	0.813348	0.633838	0.287891	0.202237	0.446323	0.717468	0.271144	0.271144	yes	48
chr3:75589892-75591427	1535	0.308279	0.111247	0.466047	0.166459	0.621629	0.686217	0.495862	0.459927	0.3548	0.226291	0.263008	0.565909	0.302901	0.302901
chr3:76696121-76696210	89	0.481633	0.651361	0.516667	0.122024	0.236291	0.028125	0.214835	0.191035	0.529337	0.208166	0.442921	0.167572	-0.275349	0.275349
chr3:77166683-77166719	36	0.145833	0.12252	0	0.0681818	0.244048	0.2	0.690666	0.316883	0.145833	0.490666	0.0841337	0.362899	0.278765	0.278765
chr3:79173387-79173429	42	0.181818	0.210046	0.188436	0.0185185	0.79616	0.166414	0.562626	0.127914	0.191527	0.668246	0.149705	0.413279	0.263574	0.263574
chr3:79333010-79333160	150	0.213892	0.105357	0.258464	0.219643	0.694781	0.452183	0.46039	0.298943	0.153107	0.395838	0.199339	0.476574	0.277235	0.277235
chr3:82243178-82243223	45	0.477273	0.243651	0.3	0.476748	0.796591	0.765873	0.593434	0.452381	0.233622	0.34421	0.374418	0.65207	0.277652	0.277652
chr3:85713118-85713191	73	0.324158	0.331349	0.484007	0.0892857	0.65873	0.49899	0.695564	0.504558	0.394721	0.196574	0.3072	0.589461	0.282261	0.282261
chr3:88859615-88862746	3131	0.709256	0.659883	0.816151	0.817144	0.245748	0.328462	0.621452	0.764796	0.157261	0.519048	0.750608	0.490115	-0.260494	0.260494
chr3:89838251-89838746	495	0.724893	0.66102	0.751471	0.837607	0.351786	0.278968	0.608511	0.45	0.176587	0.329543	0.743748	0.422316	-0.321431	0.321431
chr3:89858397-89860439	2042	0.526405	0.580482	0.779054	0.686728	0.304019	0.203225	0.461782	0.5401	0.252649	0.336875	0.643167	0.377281	-0.265886	0.265886
chr3:90113356-90114035	679	0.485788	0.597082	0.609526	0.620578	0.115833	0.0732601	0.431695	0.398963	0.13479	0.358435	0.578243	0.254938	-0.323306	0.323306
chr3:94703517-94704178	661	0.816548	0.867815	0.862963	0.935914	0.361688	0.39	0.784677	0.848885	0.119366	0.487197	0.87081	0.596312	-0.274498	0.274498
chr3:94773849-94775187	1338	0.855156	0.760246	0.875657	0.796328	0.255504	0.387307	0.75654	0.633486	0.115411	0.501036	0.821847	0.508209	-0.313637	0.313637
chr3:104104229-104104585	356	0.167279	0.464655	0.0772398	0.654103	0.654209	0.962559	0.955397	0.145187	0.576863	0.817372	0.340819	0.679338	0.338519	0.338519
chr3:104777731-104777778	47	0.535714	0.05	0.465909	0.404167	0.705357	0.770053	0.807143	0.4375	0.485714	0.369643	0.363948	0.680013	0.316066	0.316066
chr3:107926665-107927069	404	0.357389	0.19245	0.186099	0.275453	0.436508	0.532955	0.578571	0.493846	0.17129	0.142063	0.252848	0.51047	0.257622	0.257622	yes	49
chr3:108911871-108911886	15	0.329861	0.208333	0.277778	0.433333	0.866071	0.795455	0.904545	0.363889	0.225	0.540657	0.312326	0.73249	0.420164	0.420164
chr3:109262455-109263634	1179	0.228042	0.34474	0.308744	0.301548	0.551808	0.669382	0.828265	0.521699	0.116698	0.306566	0.295769	0.642788	0.34702	0.34702
chr3:110320214-110320976	762	0.239645	0.195129	0.244523	0.120302	0.543678	0.679128	0.657795	0.239248	0.124221	0.43988	0.1999	0.529962	0.330062	0.330062
chr3:114193233-114193290	57	0.257576	0.216919	0.224069	0.230736	0.491667	0.656166	0.515165	0.586667	0.0406566	0.164499	0.232325	0.562416	0.330091	0.330091	yes	50
chr3:124479878-124480023	145	0.0313414	0.127146	0.140952	0.110956	0.579636	0.617677	0.301782	0.25711	0.109611	0.360567	0.102599	0.439051	0.336452	0.336452
chr3:125689588-125689931	343	0.455261	0.365613	0.760199	0.382759	0.616394	0.891036	0.77122	0.762892	0.394587	0.274642	0.490958	0.760386	0.269428	0.269428
chr3:125694854-125695503	649	0.418695	0.23201	0.603062	0.32107	0.817006	0.808566	0.5604	0.551373	0.371052	0.265633	0.393709	0.684336	0.290627	0.290627
chr3:125705065-125706822	1757	0.386744	0.234416	0.566155	0.223002	0.850573	0.842773	0.519736	0.494154	0.343153	0.356419	0.352579	0.676809	0.32423	0.32423
chr3:125727775-125727903	128	0.197541	0.136054	0.214419	0.15671	0.658619	0.604308	0.509921	0.323129	0.0783645	0.33549	0.176181	0.523994	0.347813	0.347813
chr3:125730325-125730954	629	0.338002	0.186659	0.411069	0.192322	0.755044	0.767977	0.491012	0.363686	0.22441	0.404291	0.282013	0.59443	0.312417	0.312417
chr3:125741274-125741715	441	0.20589	0.186433	0.36757	0.179263	0.846963	0.72547	0.55224	0.36832	0.188307	0.478643	0.234789	0.623248	0.388459	0.388459
chr3:125742505-125743401	896	0.279747	0.15876	0.408057	0.188145	0.600925	0.689057	0.493469	0.363907	0.249297	0.32515	0.258677	0.53684	0.278162	0.278162
chr3:125752122-125752445	323	0.29256	0.0884648	0.320659	0.11265	0.697492	0.695333	0.303747	0.339744	0.232194	0.393745	0.203583	0.509079	0.305496	0.305496
chr3:125752884-125753480	596	0.459576	0.219947	0.548069	0.2558	0.768716	0.851934	0.587647	0.451577	0.328122	0.400358	0.370848	0.664969	0.294121	0.294121
chr3:125754000-125755393	1393	0.199787	0.13932	0.340962	0.107484	0.752454	0.654509	0.399539	0.391961	0.233478	0.360493	0.196888	0.549616	0.352727	0.352727
chr3:125760086-125761825	1739	0.384086	0.201454	0.471258	0.322789	0.767345	0.802148	0.581581	0.525487	0.269804	0.276661	0.344897	0.66914	0.324244	0.324244	yes	51
chr3:125763591-125763738	147	0.628123	0.186443	0.430278	0.33265	0.728052	0.787296	0.685614	0.489091	0.441681	0.298206	0.394373	0.672513	0.27814	0.27814
chr3:125799568-125799714	146	0.316084	0.36649	0.3319	0.237879	0.715613	0.613636	0.439799	0.438218	0.128611	0.277396	0.313088	0.551816	0.238728	0.238728	yes	52
chr3:125815722-125816655	933	0.488001	0.320292	0.453465	0.386015	0.854784	0.849129	0.574367	0.498195	0.167709	0.356588	0.411943	0.694119	0.282175	0.282175
chr3:125837004-125837802	798	0.254837	0.196788	0.398626	0.226306	0.662674	0.652306	0.530802	0.407955	0.201839	0.25472	0.269139	0.563434	0.294295	0.294295	yes	53
chr3:125839331-125841462	2131	0.419595	0.275275	0.361662	0.253715	0.762516	0.788866	0.58118	0.40473	0.16588	0.384135	0.327562	0.634323	0.306761	0.306761
chr3:125846769-125847296	527	0.322222	0.227214	0.332265	0.255682	0.762897	0.813187	0.474702	0.43447	0.105051	0.378717	0.284346	0.621314	0.336968	0.336968
chr3:125851144-125852405	1261	0.466193	0.292659	0.537284	0.335015	0.972222	0.771209	0.49042	0.447033	0.244625	0.52519	0.407787	0.670221	0.262434	0.262434
chr3:125856278-125856396	118	0.339286	0.28125	0.462798	0.417614	0.857505	0.861345	0.404762	0.442857	0.181548	0.456583	0.375237	0.641617	0.26638	0.26638
chr3:125856901-125857164	263	0.506325	0.404113	0.543809	0.355762	0.806592	0.867687	0.64886	0.65084	0.188048	0.218828	0.452502	0.743495	0.290993	0.290993	yes	54
chr3:125857978-125858079	101	0.495635	0.0857143	0.408013	0.211538	0.739087	0.738194	0.4875	0.398674	0.409921	0.340413	0.300225	0.590864	0.290639	0.290639
chr3:125886313-125886729	416	0.452259	0.164725	0.258401	0.103845	0.741748	0.748539	0.296475	0.34119	0.348415	0.452064	0.244807	0.531988	0.287181	0.287181
chr3:125903890-125903947	57	0.330769	0.168269	0.229293	0.256154	0.72	0.518608	0.423077	0.421046	0.1625	0.298954	0.246121	0.520683	0.274561	0.274561	yes	55
chr3:125904902-125907622	2720	0.44126	0.23588	0.456321	0.234122	0.853365	0.827384	0.61843	0.490956	0.222199	0.362409	0.341895	0.697534	0.355638	0.355638
chr3:125908003-125908761	758	0.645164	0.360913	0.489624	0.338447	0.859446	0.892316	0.695595	0.661289	0.306716	0.231027	0.458537	0.777162	0.318625	0.318625
chr3:125909158-125910090	932	0.446761	0.225692	0.408605	0.270287	0.810431	0.777218	0.598521	0.457555	0.221069	0.352876	0.337836	0.660931	0.323095	0.323095
chr3:125918436-125918977	541	0.596338	0.357211	0.593003	0.344201	0.831291	0.898038	0.749926	0.636106	0.252137	0.261932	0.472689	0.77884	0.306152	0.306152	yes	56
chr3:125920648-125921046	398	0.678219	0.416155	0.694619	0.543643	0.879226	0.838615	0.857835	0.775574	0.278465	0.103652	0.583159	0.837812	0.254653	0.254653	yes	57
chr3:125921647-125922108	461	0.607514	0.402626	0.669567	0.596289	0.867884	0.933518	0.842898	0.636145	0.26694	0.297373	0.568999	0.820111	0.251112	0.251112	yes	58
chr3:125926926-125927387	461	0.523077	0.278128	0.595873	0.317747	0.828042	0.809744	0.736049	0.636279	0.317745	0.191763	0.428706	0.752529	0.323822	0.323822
chr3:125932865-125933755	890	0.577525	0.372804	0.641947	0.421296	0.857871	0.814164	0.783259	0.694652	0.269143	0.163219	0.503393	0.787486	0.284093	0.284093	yes	59
chr3:125933967-125934772	805	0.535521	0.350515	0.54994	0.350217	0.867939	0.876664	0.698406	0.642442	0.199723	0.234222	0.446548	0.771363	0.324814	0.324814	yes	60
chr3:125942705-125944954	2249	0.324539	0.24007	0.556591	0.341862	0.67044	0.835318	0.58634	0.502659	0.316521	0.332658	0.365765	0.648689	0.282924	0.282924
chr3:130018041-130019932	1891	0.383393	0.316334	0.53385	0.225384	0.770048	0.534216	0.604914	0.766615	0.308466	0.235832	0.36474	0.668948	0.304208	0.304208
chr3:130022304-130023202	898	0.358291	0.328109	0.55038	0.264802	0.739439	0.684662	0.686161	0.634043	0.285578	0.105395	0.375395	0.686076	0.310681	0.310681	yes	61
chr3:130033155-130034699	1544	0.424309	0.303141	0.492063	0.279033	0.770728	0.598928	0.553479	0.654169	0.213029	0.217249	0.374637	0.644326	0.26969	0.26969	yes	62
chr3:130037081-130038711	1630	0.527703	0.401744	0.593271	0.284117	0.840407	0.704475	0.712182	0.790042	0.309154	0.135932	0.451709	0.761776	0.310068	0.310068
chr3:130038959-130041161	2202	0.573155	0.570212	0.737156	0.395434	0.86728	0.844142	0.853557	0.836298	0.341722	0.0309823	0.568989	0.850319	0.28133	0.28133
chr3:130041358-130041786	428	0.491623	0.391681	0.655	0.46381	0.609744	0.884112	0.59	0.545299	0.263319	0.338813	0.500528	0.657289	0.15676	0.15676
chr3:130069184-130070144	960	0.623383			0.475591	0.831914	0.837381	0.64876	0.71984		0.188621		0.759474
chr3:130103978-130104081	103	0.703195	0.519048	0.849072	0.319281	0.947479	0.918838	0.828755	0.901746	0.529792	0.118724	0.597649	0.899204	0.301555	0.301555
chr3:130136468-130137016	548	0.383766	0.321615	0.530023	0.108829	0.875744	0.617484	0.473616	0.578632	0.421193	0.402128	0.336058	0.636369	0.300311	0.300311
chr3:130143660-130143744	84	0.182626	0.177727	0.438331	0.121515	0.780302	0.429458	0.392692	0.550855	0.316816	0.38761	0.23005	0.538327	0.308277	0.308277
chr3:130147273-130148108	835	0.425689	0.31461	0.476676	0.361223	0.732034	0.670234	0.532366	0.696313	0.162066	0.199668	0.39455	0.657737	0.263187	0.263187	yes	63
chr3:132081276-132081355	79	0.0382653	0.315152	0.239988	0.0884354	0.501937	0.363095	0.432377	0.413884	0.276886	0.138842	0.17046	0.427823	0.257363	0.257363	yes	64
chr3:133243645-133243714	69	0.334949	0.191667	0.307143	0.267143	0.921429	0.55	0.46014	0.577143	0.143283	0.461289	0.275225	0.627178	0.351952	0.351952
chr3:137872709-137872729	20	0.854545	0.818182	0.714286	0.728571	0.7257	0.476923	0.850797	0	0.14026	0.850797	0.778896	0.513355	-0.265541	0.265541
chr3:140715260-140715436	176	0.227839	0.263584	0.131563	0.432283	0.525728	0.380105	0.619062	0.858392	0.30072	0.478287	0.263817	0.595821	0.332004	0.332004
chr3:146489708-146490683	975	0.567803	0.217708	0.375	0.315725	0.741908	0.610806	0.485268	0.920168	0.350095	0.4349	0.369059	0.689537	0.320478	0.320478
chr3:146805690-146805747	57	0.0277778	0.152778	0.279762	0.244444	0.535714	0.583333	0.875	0	0.251984	0.875	0.17619	0.498512	0.322321	0.322321
chr3:149982275-149983135	860	0.655676	0.808103	0.848927	0.819776	0.728569	0.691819	0.112774	0.269561	0.19325	0.615795	0.78312	0.450681	-0.33244	0.33244
chr3:151618452-151618502	50	0.143939	0.279167	0.124008	0.278236	0.644048	0.439866	0.394841	0.203571	0.155159	0.440476	0.206337	0.420581	0.214244	0.214244
chr3:152001028-152001127	99	0.458201	0.280008	0.186869	0.304113	0.621852	0.585317	0.468642	0.502165	0.271332	0.15321	0.307298	0.544494	0.237196	0.237196	yes	65
chr3:152073083-152073123	40	0.229167	0.446429	0.344643	0.261218	0.709821	0.5	0.784091	0.520833	0.217262	0.284091	0.320364	0.628686	0.308322	0.308322	yes	66
chr3:152135106-152135616	510	0.296474	0.543434	0.391277	0.472799	0.673973	0.759776	0.660269	0.632407	0.24696	0.127369	0.425996	0.681607	0.25561	0.25561	yes	67
chr3:152217133-152218493	1360	0.378527	0.0644473	0.398034	0.525007	0.880574	0.727818	0.830939	0.180533	0.460559	0.700041	0.341504	0.654966	0.313462	0.313462
chr3:152607998-152608101	103	0.111111	0.0952381	0.45	0.111111	0.461905	0.457143	0.722511	0.372222	0.354762	0.350289	0.191865	0.503445	0.31158	0.31158
chr3:152879200-152879309	109	0.42197	0.277381	0.169935	0.05	0.610256	0.773904	0.694545	0.101462	0.37197	0.672442	0.229821	0.545042	0.31522	0.31522
chr3:153005828-153006227	399	0.426984	0.467305	0.229286	0.560833	0.843687	0.78	0.802162	0.34676	0.331548	0.496927	0.421102	0.693152	0.27205	0.27205
chr3:155736995-155737105	110	0.360628	0.228968	0.836735	0.407301	0.762334	0.821164	0.814564	0.597222	0.607766	0.223942	0.458408	0.748821	0.290413	0.290413
chr3:158565444-158565887	443	0.360792	0.203145	0.309694	0.168642	0.723507	0.643734	0.684513	0.239884	0.19215	0.483624	0.260568	0.572909	0.312341	0.312341
chr3:164339037-164339872	835	0.553129	0.420556	0.726159	0.633992	0.532932	0.180105	0.365117	0.0483333	0.305604	0.484599	0.583459	0.281622	-0.301837	0.301837
chr3:164340657-164340766	109	0.65487	0.485544	0.884127	0.713095	0.44378	0.352095	0.356746	0.0624542	0.398583	0.381326	0.684409	0.303769	-0.38064	0.38064
chr3:165414066-165414138	72	0.520139	0.519886	0.590278	0.588004	0.800379	0.890491	0.836111	0.666667	0.0703914	0.223825	0.554577	0.798412	0.243835	0.243835	yes	68
chr3:167448553-167448624	71	0.349432	0.358059	0.609091	0.379513	0.750947	0.861111	0.925	0.636752	0.259659	0.288248	0.424024	0.793453	0.369429	0.369429	yes	69
chr3:168313638-168314076	438	0.251391	0.29072	0.501587	0.298202	0.681509	0.70515	0.571581	0.871173	0.250196	0.299592	0.335475	0.707354	0.371878	0.371878	yes	70
chr3:169081061-169081214	153	0.284416	0.130662	0.185928	0.151541	0.564591	0.414966	0.377721	0.447562	0.153754	0.18687	0.188137	0.45121	0.263073	0.263073	yes	71
chr3:169382394-169382670	276	0.0948548	0.221656	0.314519	0.142609	0.672711	0.629557	0.357091	0.2123	0.219664	0.460411	0.19341	0.467915	0.274505	0.274505
chr3:169517997-169518132	135	0.446429	0.372627	0.235859	0.355793	0.743254	0.617063	0.660806	0.447583	0.21057	0.295671	0.352677	0.617177	0.2645	0.2645	yes	72
chr3:169953136-169953169	33	0.333333	0.144345	0.389286	0.298951	0.5	0.7	0.392677	0.533333	0.24494	0.307323	0.291479	0.531503	0.240024	0.240024
chr3:170512853-170512885	32	0.35	0.377083	0.517857	0.0954545	0.430964	0.692614	0.880051	0.541667	0.422403	0.449086	0.335099	0.636324	0.301225	0.301225
chr3:172979185-172979508	323	0.26424	0.248611	0.386364	0.186111	0.741071	0.75	0.645833	0.225	0.200253	0.525	0.271331	0.590476	0.319145	0.319145
chr3:179470901-179471040	139	0.705565	0	0.517308	0.471916	0.759996	0.790278	0.535985	0.6125	0.705565	0.254293	0.423697	0.67469	0.250993	0.250993
chr3:181789876-181790539	663	0.174256	0.118648	0.261186	0.156702	0.381197	0.656214	0.583552	0.252504	0.142538	0.40371	0.177698	0.468367	0.290668	0.290668
chr3:186127278-186127402	124	0.405236	0.181645	0.154775	0.150132	0.606378	0.548485	0.771377	0.187498	0.255104	0.583879	0.222947	0.528434	0.305487	0.305487
chr3:187071395-187071630	235	0.41427	0.467637	0.249365	0.366598	0.515165	0.684295	0.823578	0.664757	0.218272	0.308413	0.374468	0.671949	0.297481	0.297481
chr3:187137434-187137611	177	0.316546	0.253125	0.429409	0.304557	0.366775	0.662073	0.780159	0.567372	0.176284	0.413384	0.325909	0.594095	0.268185	0.268185
chr3:188507032-188507176	144	0.304197	0.406944	0.360784	0.515527	0.894444	0.527282	0.832991	0.626852	0.21133	0.367163	0.396863	0.720392	0.323529	0.323529
chr3:191135735-191135967	232	0.166601	0.0142857	0.330718	0.177854	0.69368	0.50667	0.437755	0.23482	0.316432	0.45886	0.172364	0.468231	0.295867	0.295867
chr3:191309464-191310026	562	0.502478	0.402369	0.496633	0.655663	0.799527	0.705068	0.856333	0.871798	0.253295	0.16673	0.514286	0.808181	0.293896	0.293896	yes	73
chr3:191717566-191719043	1477	0.47155	0.298748	0.260125	0.421312	0.749798	0.642484	0.671628	0.535342	0.211425	0.214456	0.362934	0.649813	0.286879	0.286879	yes	74
chr3:191850783-191851287	504	0.054215	0.0642677	0.155245	0.0393469	0.635852	0.161703	0.362672	0.544582	0.115898	0.474149	0.0782686	0.426202	0.347933	0.347933
chr3:191885876-191886011	135	0.55202	0.229215	0.632698	0.346667	0.743095	0.696667	0.701111	0.887692	0.403483	0.191026	0.44015	0.757141	0.316991	0.316991
chr3:193162190-193162270	80			0.829861	0.839286	0.744505					0		0.744505
chr3:194701450-194703387	1937	0.370741	0.313204	0.624873	0.346372	0.655474	0.794968	0.668476	0.734178	0.311669	0.139494	0.413797	0.713274	0.299477	0.299477
chr3:195059089-195059810	721	0.847668	0.843904	0.871205	0.807285	0.564107	0.623911	0.833742	0.0860213	0.06392	0.74772	0.842515	0.526945	-0.31557	0.31557
chr3:195873753-195873817	64	0.138889	0.0277778	0.185185	0.157407	0.278704	0.292508	0.73896	0.770833	0.157407	0.49213	0.127315	0.520251	0.392937	0.392937
chr3:196854321-196854764	443	0.474232	0.282564	0.64173	0.234582	0.538253	0.616765	0.820393	0.789526	0.407147	0.28214	0.408277	0.691234	0.282957	0.282957
chr3:197024068-197024089	21	0.662202	0.934375	0.944444	1	0.102679	0.825	0.874008	0.329167	0.337798	0.771329	0.885255	0.532713	-0.352542	0.352542
chr4:3249180-3249301	121	0.752179	0.852529	0.785924	0.675621	0.234656	0.35665	0.86983	0.435791	0.176908	0.635174	0.766563	0.474232	-0.292332	0.292332
chr4:3929834-3929886	52	0.231497	0.221111	0.436364	0.361197	0.856429	0.900659	0.453991	0.241375	0.215253	0.659284	0.312542	0.613114	0.300572	0.300572
chr4:3931575-3932186	611	0.48373	0.320196	0.494319	0.282492	0.861905	0.890046	0.683246	0.652332	0.211827	0.237715	0.395184	0.771882	0.376698	0.376698	yes	75
chr4:3932893-3934245	1352	0.427343	0.210798	0.436504	0.25394	0.80479	0.869578	0.474796	0.448523	0.225706	0.421055	0.332146	0.649422	0.317276	0.317276
chr4:3935134-3936428	1294	0.396606	0.216295	0.393855	0.257975	0.82368	0.885256	0.568754	0.461552	0.18031	0.423704	0.316183	0.684811	0.368628	0.368628
chr4:3939014-3939106	92	0.215354	0.0991597	0.380556	0.157919	0.689876	0.833333	0.473766	0.343019	0.281396	0.490314	0.213247	0.584999	0.371752	0.371752
chr4:3939295-3939642	347	0.338889	0.229319	0.320748	0.217582	0.661534	0.965035	0.506061	0.381236	0.121306	0.583799	0.276635	0.628466	0.351832	0.351832
chr4:3939824-3940360	536	0.326407	0.244923	0.292965	0.212321	0.732702	0.772312	0.409056	0.375415	0.114086	0.396898	0.269154	0.572371	0.303217	0.303217
chr4:3941608-3942121	513	0.19314	0.216005	0.29579	0.159067	0.780274	0.745116	0.418498	0.259664	0.136723	0.52061	0.216	0.550888	0.334888	0.334888
chr4:3943636-3946682	3046	0.533453	0.288566	0.452001	0.307419	0.760382	0.852135	0.58192	0.561323	0.244887	0.290812	0.39536	0.68894	0.29358	0.29358	yes	76
chr4:3952948-3953586	638	0.558877	0.371732	0.48351	0.302069	0.872722	0.910628	0.631768	0.54077	0.256808	0.369859	0.429047	0.738972	0.309925	0.309925
chr4:3988787-3989022	235	0.21875	0.223753	0.254045	0.0274725	0.654842	0.749049	0.342158	0.1813	0.226572	0.567749	0.181005	0.481837	0.300832	0.300832
chr4:3990464-3990970	506	0.653431	0.350725	0.445848	0.471825	0.682096	0.811688	0.625085	0.607177	0.302707	0.204512	0.480457	0.681512	0.201054	0.201054
chr4:3993546-3993658	112	0.445455	0.274594	0.355556	0.178571	0.711607	0.846818	0.507937	0.511932	0.266883	0.338882	0.313544	0.644573	0.33103	0.33103
chr4:3995358-3995793	435	0.3689	0.340476	0.297436	0.181212	0.787186	0.740263	0.364638	0.329266	0.187687	0.45792	0.297006	0.555338	0.258332	0.258332
chr4:4011574-4012351	777	0.187927	0.152545	0.255075	0.104757	0.560643	0.703006	0.188685	0.248762	0.150318	0.514321	0.175076	0.425274	0.250198	0.250198
chr4:4085179-4086087	908	0.458681	0.241065	0.362564	0.277173	0.791519	0.854951	0.455853	0.291138	0.217616	0.563813	0.334871	0.598365	0.263495	0.263495
chr4:4087075-4087359	284	0.558036	0.3	0.450794	0.265873	0.714583	0.878205	0.808333	0.457341	0.292163	0.420864	0.393676	0.714616	0.32094	0.32094
chr4:4088655-4088880	225	0.478889	0.170452	0.396364	0.14	0.769841	0.89697	0.665801	0.246787	0.338889	0.650182	0.296426	0.64485	0.348424	0.348424
chr4:4091285-4092265	980	0.333207	0.331431	0.491667	0.342794	0.877976	0.865682	0.528747	0.317325	0.160236	0.560651	0.374775	0.647433	0.272658	0.272658
chr4:4093771-4094282	511	0.59234	0.359301	0.529762	0.316727	0.870225	0.819744	0.758983	0.57124	0.275613	0.298985	0.449532	0.755048	0.305516	0.305516	yes	77
chr4:4109401-4111833	2432	0.454254	0.249855	0.521558	0.287124	0.755639	0.847525	0.570745	0.440391	0.271703	0.407134	0.378198	0.653575	0.275377	0.275377
chr4:4112361-4112726	365	0.350463	0.184028	0.488158	0.208639	0.890303	0.728947	0.556198	0.441667	0.304131	0.448636	0.307822	0.654279	0.346457	0.346457
chr4:4123578-4124133	555			0.561525	0.265394	0.836735	0.850747	0.59069	0.539618		0.311129		0.704447
chr4:4140455-4142019	1564		0.359937	0.752368	0.519086	0.871528	0.870305	0.78574	0.719203		0.152325		0.811694
chr4:4144786-4145242	456		0.4	0.736438	0.476619	0.807407	0.803455	0.713214	0.675237		0.132171		0.749828
chr4:4151565-4152093	528	0.50333	0.272137	0.539685	0.408575	0.760897	0.761838	0.672867	0.662416	0.267549	0.0994218	0.430932	0.714505	0.283573	0.283573	yes	78
chr4:4327577-4327918	341	0.142847	0.0332612	0.485639	0	0.300241	0.737614	0.777734	0.0121212	0.485639	0.765613	0.165437	0.456927	0.291491	0.291491
chr4:4339641-4339695	54	0.548654	0.38	0.594988	0.377747	0.742424	0.767302	0.827273	0.690159	0.217242	0.137114	0.475347	0.756789	0.281442	0.281442	yes	79
chr4:5042828-5042845	17	0.566667	0.191919	0.513889	0.246566	0.613636	0.811364	0.65625	0.55625	0.374747	0.255114	0.37976	0.659375	0.279615	0.279615
chr4:8934494-8936840	2346	0.333279	0.301018	0.547593	0.376	0.71505	0.787235	0.736594	0.562113	0.246575	0.225122	0.389472	0.700248	0.310775	0.310775	yes	80
chr4:8937728-8939057	1329	0.403529	0.262234	0.61612	0.300763	0.762575	0.825434	0.756445	0.456257	0.353887	0.369176	0.395662	0.700178	0.304516	0.304516
chr4:8942464-8942539	75	0.260516	0.169079	0.364881	0.153571	0.633753	0.626585	0.631672	0.282381	0.21131	0.351373	0.237012	0.543598	0.306586	0.306586
chr4:8948177-8952522	4345	0.215921	0.146743	0.349184	0.162763	0.619994	0.566457	0.510571	0.409365	0.202442	0.210629	0.218653	0.526597	0.307944	0.307944	yes	81
chr4:8952831-8953147	316	0.329876	0.251431	0.472718	0.182123	0.790963	0.710531	0.660703	0.498866	0.290596	0.292097	0.309037	0.665266	0.356229	0.356229	yes	82
chr4:8981317-8984857	3540	0.297376	0.192929	0.315309	0.165248	0.700221	0.691972	0.517285	0.250237	0.150061	0.449985	0.242715	0.539929	0.297213	0.297213
chr4:8986832-8987302	470	0.335654	0.0612299	0.207341	0.138384	0.733822	0.65	0.364036	0.255505	0.274424	0.478317	0.185652	0.500841	0.315188	0.315188
chr4:8987633-8989381	1748	0.336498	0.154695	0.321892	0.172807	0.724706	0.657966	0.487809	0.298554	0.181803	0.426152	0.246473	0.542259	0.295786	0.295786
chr4:8995531-8998066	2535	0.356084	0.274181	0.345293	0.285483	0.767166	0.713246	0.601266	0.343649	0.0819032	0.423518	0.31526	0.606332	0.291071	0.291071
chr4:9004213-9004376	163	0.495433	0.547619	0.619006	0.452137	0.932143	0.864383	0.823675	0.699444	0.166869	0.232698	0.528549	0.829911	0.301363	0.301363	yes	83
chr4:9008855-9009587	732	0.347307	0.197194	0.314312	0.203401	0.84229	0.627661	0.646773	0.232823	0.150113	0.609467	0.265554	0.587387	0.321833	0.321833
chr4:9009796-9011621	1825	0.480584	0.350045	0.41612	0.352974	0.801737	0.876623	0.681821	0.484455	0.130539	0.392168	0.399931	0.711159	0.311228	0.311228
chr4:9011699-9012520	821	0.473576	0.3219	0.33187	0.339373	0.842282	0.843284	0.734901	0.434297	0.151676	0.408987	0.36668	0.713691	0.347012	0.347012
chr4:9015698-9018450	2752	0.272126	0.232873	0.187177	0.219781	0.650411	0.558665	0.535903	0.291142	0.0849493	0.359269	0.227989	0.50903	0.281041	0.281041
chr4:9019317-9019853	536	0.280286	0.198182	0.228535	0.113462	0.827381	0.487253	0.486562	0.215832	0.166825	0.611549	0.205116	0.504257	0.299141	0.299141
chr4:9020254-9020299	45	0.130082	0.183077	0.0872222	0.138095	0.574603	0.430556	0.485714	0.19127	0.0958547	0.383333	0.134619	0.420536	0.285917	0.285917
chr4:9515540-9515707	167	0.554011	0.212879	0.557073	0.208283	0.782436	0.865545	0.553168	0.452121	0.34879	0.413424	0.383061	0.663318	0.280256	0.280256
chr4:9518263-9520340	2077	0.351839	0.255037	0.484909	0.229075	0.743224	0.845047	0.626698	0.497661	0.255834	0.347387	0.330215	0.678158	0.347943	0.347943
chr4:9520827-9520850	23	0.497253	0.175	0.682353	0.256818	0.933036	0.947222	0.8	0.741667	0.507353	0.205556	0.402856	0.855481	0.452625	0.452625
chr4:9553728-9554595	867	0.566953	0.252381	0.284226	0.479274	0.618182	0.821212	0.828095	0.481364	0.314572	0.346732	0.395708	0.687213	0.291505	0.291505
chr4:9593440-9593820	380	0.455714	0.369962	0.466667	0.325541	0.645556	0.859217	0.803636	0.513449	0.141126	0.345768	0.404471	0.705464	0.300994	0.300994
chr4:9658913-9659094	181	0.417361	0.322407	0.348366	0.214072	0.729167	0.735623	0.409907	0.367857	0.203289	0.367765	0.325551	0.560638	0.235087	0.235087
chr4:9707605-9707784	179	0.202679	0.170301	0.439026	0.0902778	0.620779	0.568101	0.716437	0.242184	0.348748	0.474253	0.225571	0.536875	0.311305	0.311305
chr4:9753076-9753708	632	0.446423	0.24222	0.478156	0.350266	0.846001	0.866529	0.794413	0.546838	0.235936	0.319691	0.379266	0.763445	0.384179	0.384179
chr4:9769216-9769300	84	0.248418	0.311111	0.863889	0.4053	0.893939	0.833333	0.772962	0.582251	0.615471	0.311688	0.457179	0.770622	0.313442	0.313442
chr4:10864390-10864434	44	0.263889	0	0.0885417	0.0227273	0.276786	0.7	0.387879	0.113636	0.263889	0.586364	0.0937895	0.369575	0.275786	0.275786
chr4:14162375-14163096	721	0.852484	0.839253	0.7935	0.783217	0.288889	0.537154	0.604925	0.636993	0.0692669	0.348105	0.817113	0.51699	-0.300123	0.300123
chr4:19364224-19364388	164	0.489744	0.942857	0.288745	0.928571	0.47619	0.614982	0.398396	0.0166667	0.654113	0.598315	0.662479	0.376559	-0.285921	0.285921
chr4:20518885-20519892	1007	0.166334	0.093512	0.116826	0.160352	0.350131	0.239154	0.514756	0.727458	0.072822	0.488305	0.134256	0.457875	0.323619	0.323619
chr4:25605649-25605687	38	0.916667	0.928571	0.844444	0.9375	0.517857	0.336905	0.572475	0.96875	0.0930556	0.631845	0.906796	0.598997	-0.307799	0.307799
chr4:30278910-30279036	126	0.233333	0.22381	0.135402	0.432143	0.623016	0.604082	0.636261	0.444444	0.296741	0.191816	0.256172	0.576951	0.320779	0.320779	yes	84
chr4:35692433-35692531	98	0.121843	0.146717	0	0.0185185	0.261785	0.642196	0.360606	0.209656	0.146717	0.43254	0.0717698	0.368561	0.296791	0.296791
chr4:39807449-39807585	136	0.28547	0.151111	0.161905	0.385522	0.512676	0.665404	0.640741	0.0646724	0.234411	0.600732	0.246002	0.470873	0.224871	0.224871
chr4:41226785-41226850	65	0.316667	0	0.1	0.05	0.509722	0.365385	0.245833	0.533333	0.316667	0.2875	0.116667	0.413568	0.296902	0.296902
chr4:42186359-42186504	145	0.481548	0.614665	0.274802	0.560147	0.679643	0.898413	0.66021	0.760641	0.339863	0.238203	0.48279	0.749727	0.266936	0.266936
chr4:56693601-56693658	57	0.2	0	0.14881	0.0321429	0.44	0.388426	0.641306		0.2	0.25288	0.0952381	0.489911	0.394673	0.394673	yes	85
chr4:56736756-56737207	451	0.298993	0.425159	0.490392	0.607506	0.867507	0.886667	0.808081	0.779819	0.308513	0.106848	0.455512	0.835518	0.380006	0.380006
chr4:58818126-58818766	640	0.797126	0.862742	0.919707	0.849543	0.482605	0.591135	0.814786	0.411854	0.122581	0.402932	0.857279	0.575095	-0.282184	0.282184
chr4:59229265-59229298	33	0.101587	0.319048	0.202828	0.148135	0.388889	0.296364	0.85697	0.5	0.21746	0.560606	0.1929	0.510556	0.317656	0.317656
chr4:63250352-63252152	1800	0.664724	0.615785	0.769168	0.701797	0.205903	0.250451	0.5979	0.418202	0.153383	0.391997	0.687868	0.368114	-0.319755	0.319755
chr4:63300532-63301641	1109	0.852273	0.813492	0.887363	0.719345	0.344697	0.313988	0.759804	0.708166	0.168017	0.445816	0.818118	0.531664	-0.286454	0.286454
chr4:63448977-63449104	127	0.637662	0.779808	0.860119	0.557197	0.298341	0.133333	0.731944	0.466392	0.302922	0.598611	0.708697	0.407503	-0.301194	0.301194
chr4:63462074-63462759	685	0.869841	0.533235	0.700777	0.825541	0.206349	0.210317	0.662542	0.72793	0.336607	0.521581	0.732348	0.451785	-0.280564	0.280564
chr4:66396094-66396115	21	0.375	0.0416667	0.0733333	0.0181818	0.533333	0.446429	0.185859	0.366667	0.356818	0.347475	0.127045	0.383072	0.256026	0.256026
chr4:67896557-67897153	596	0.0880749	0.129215	0.20562	0.156868	0.762429	0.199902	0.740147	0.138559	0.117545	0.62387	0.144944	0.460259	0.315315	0.315315
chr4:72705128-72705436	308	0.606494	0.712554	0.864583	0.689637	0.331481	0.302484	0.69724	0.337271	0.25809	0.394756	0.718317	0.417119	-0.301198	0.301198
chr4:72986710-72987170	460	0.796425	0.785544	0.8267	0.74575	0.552804	0.45119	0.656737	0.546561	0.0809493	0.205547	0.788605	0.551823	-0.236781	0.236781	yes	86
chr4:77128226-77129817	1591	0.369074	0.460598	0.467804	0.396425	0.754451	0.800079	0.830766	0.618817	0.0987296	0.211949	0.423475	0.751028	0.327553	0.327553	yes	87
chr4:77315507-77315595	88	0.457197	0.679487	0.258333	0.634921	0.075	0.244743	0.20567	0.283007	0.421154	0.208007	0.507485	0.202105	-0.305379	0.305379
chr4:77408818-77410195	1377	0.696429	0.81165	0.396438	0.660445	0.0924388	0.162483	0.285977	0.663662	0.415212	0.571223	0.64124	0.30114	-0.3401	0.3401
chr4:77415292-77417315	2023	0.732403	0.83191	0.56555	0.752318	0.132848	0.269005	0.598491	0.633999	0.266361	0.50115	0.720545	0.408586	-0.311959	0.311959
chr4:77423626-77425481	1855	0.758868	0.905547	0.684153	0.697482	0.146897	0.357815	0.56216	0.703064	0.221393	0.556167	0.761512	0.442484	-0.319029	0.319029
chr4:77426037-77429827	3790	0.724351	0.834126	0.536412	0.623539	0.0840603	0.274367	0.516681	0.698936	0.297714	0.614875	0.679607	0.393511	-0.286096	0.286096
chr4:77441219-77447671	6452	0.713266	0.79812	0.62557	0.709046	0.153862	0.319207	0.521895	0.710291	0.172551	0.556429	0.7115	0.426314	-0.285187	0.285187
chr4:77778808-77779002	194	0.197143	0.111996	0.25681	0.0830447	0.366421	0.852682	0.653323	0.206429	0.173766	0.646253	0.162249	0.519714	0.357465	0.357465
chr4:80302413-80303553	1140	0.242797	0.323983	0.370765	0.220582	0.73571	0.583083	0.81591	0.149326	0.150182	0.666584	0.289532	0.571007	0.281476	0.281476
chr4:80363814-80364294	480	0.363631	0.193309	0.28633	0.222304	0.565112	0.634088	0.470428	0.433002	0.170322	0.201086	0.266394	0.525658	0.259264	0.259264	yes	88
chr4:83141211-83141374	163	0.166667	0.420024	0.56746	0.196769	0.719264	0.767277	0.619615	0.525876	0.400794	0.241401	0.33773	0.658008	0.320278	0.320278
chr4:83141451-83142048	597	0.214732	0.239048	0.293396	0.145119	0.61447	0.510522	0.35855	0.370154	0.148277	0.25592	0.223074	0.463424	0.240351	0.240351	yes	89
chr4:83725167-83725269	102	0.03125	0.305556	0.515523	0.528312	0.761788	0.67289	0.840278	0.767857	0.497062	0.167388	0.34516	0.760703	0.415543	0.415543
chr4:86969694-86969827	133	0.409226	0.413108	0.555785	0.362039	0.889344	0.656085	0.5671	0.757576	0.193746	0.322244	0.43504	0.717526	0.282486	0.282486
chr4:87328741-87329166	425	0.326886	0.327369	0.379167	0.375992	0.533333	0.783247	0.695558	0.692971	0.0522803	0.249913	0.352353	0.676277	0.323924	0.323924	yes	90
chr4:91216358-91216511	153	0.230492	0.498985	0.0770833	0.0559028	0.684975	0.427893	0.807984	0.133586	0.443083	0.674398	0.215616	0.513609	0.297993	0.297993
chr4:91216992-91217235	243	0.0840212	0.219365	0.123543	0.092963	0.737206	0.198455	0.511391	0.147572	0.135344	0.589633	0.129973	0.398656	0.268683	0.268683
chr4:93891044-93891124	80	0.781818	0.872138	0.709091	0.791968	0.386941	0.336932	0.557292	0.597727	0.163047	0.260795	0.788754	0.469723	-0.319031	0.319031	yes	91
chr4:104863453-104864170	717	0.10757	0.235179	0.193822	0.0765993	0.638926	0.480266	0.516534	0.090115	0.158579	0.548811	0.153292	0.43146	0.278168	0.278168
chr4:109011977-109012915	938	0.781953	0.760597	0.717281	0.539821	0.641652	0.428477	0.32524	0.18503	0.242132	0.456622	0.699913	0.3951	-0.304813	0.304813
chr4:110508539-110508684	145	0.5022	0.428847	0.737164	0.18152	0.808081	0.761111	0.653306	0.627273	0.555645	0.180808	0.462433	0.712443	0.25001	0.25001
chr4:115142896-115144200	1304	0.290434	0.261809	0.318054	0.266051	0.680578	0.474907	0.775287	0.358788	0.0562457	0.416498	0.284087	0.57239	0.288303	0.288303
chr4:116482201-116482764	563	0.226923	0.496688	0.400028	0.485625	0.635819	0.607143	0.683951	0.548382	0.269765	0.135569	0.402316	0.618824	0.216508	0.216508	yes	92
chr4:121797105-121797133	28	0.145833	0.361111	0.508929	0.307765	0.90873	0.8	0.457071	0.297222	0.363095	0.611508	0.33091	0.615756	0.284846	0.284846
chr4:128512530-128512595	65	0.268519	0.244841	0.0238095	0.113889	0.490831	0.454196	0.35404	0.461111	0.244709	0.136791	0.162765	0.440045	0.27728	0.27728	yes	93
chr4:131908685-131908854	169	0.426309	0.650921	0.710699	0.356303	0.184524	0.158911	0.25	0.536513	0.354396	0.377603	0.536058	0.282487	-0.253571	0.253571
chr4:134744300-134744521	221	0.8125	0.901786	0.856944	0.872321	0.657639	0.258333	0.859241	0.480655	0.0892857	0.600908	0.860888	0.563967	-0.296921	0.296921
chr4:136826035-136826093	58	0.291667	0.22899	0.357143	0.306667	0.752381	0.634524	0.640693	0.370238	0.128153	0.382143	0.296117	0.599459	0.303342	0.303342
chr4:139772012-139772233	221	0.206415	0.038961	0.0809538	0.00925926	0.380952	0.746032	0.892593	0.282143	0.197156	0.61045	0.0838973	0.57543	0.491533	0.491533
chr4:140276151-140276204	53	0.418182	0.336806	0.572222	0.348958	0.897436	0.516667	0.727087	0.563782	0.235417	0.380769	0.419042	0.676243	0.257201	0.257201
chr4:144580711-144581017	306	0.0489938	0.175149	0.20956	0.131485	0.325549	0.355507	0.630567	0.265007	0.160566	0.36556	0.141297	0.394158	0.252861	0.252861
chr4:144640534-144640618	84	0.0181818	0.252222	0.0553846	0.11993	0.626923	0.754286	0.486111	0.159286	0.23404	0.595	0.11143	0.506651	0.395222	0.395222
chr4:144640839-144641359	520	0.253333	0.303333	0.386255	0.371129	0.729437	0.760733	0.471896	0.513029	0.132921	0.288837	0.328513	0.618774	0.290261	0.290261	yes	94
chr4:154907524-154908036	512	0.718805	0.774778	0.743164	0.720425	0.180122	0.744736	0.634363	0.184439	0.0559732	0.564614	0.739293	0.435915	-0.303378	0.303378
chr4:161342762-161343568	806	0.763318	0.481349	0.849487	0.040625	0.376887	0.346267	0.0897245	0.0703793	0.808862	0.306508	0.533695	0.220814	-0.31288	0.31288
chr4:164908129-164909044	915	0.285205	0.184851	0.441176	0.263556	0.448011	0.820722	0.604144	0.485539	0.256325	0.37271	0.293697	0.589604	0.295907	0.295907
chr4:167403232-167403788	556	0.427366	0.267964	0.326061	0.297932	0.719039	0.647318	0.56801	0.31513	0.159402	0.403909	0.329831	0.562374	0.232543	0.232543
chr4:167581581-167581638	57	0	0.202698	0	0.103135	0.579524	0.275052	0.511111	0.150194	0.202698	0.42933	0.0764583	0.37897	0.302512	0.302512
chr4:171643955-171644106	151	0.406593	0.0492508	0.262038	0.288961	0.569562	0.588167	0.498345	0.426304	0.357343	0.161864	0.251711	0.520594	0.268884	0.268884
chr4:172481921-172481978	57	0.505147	0.223203	0.251111	0.29193	0.967949	0.799091	0.694118	0.108586	0.281944	0.859363	0.317848	0.642436	0.324588	0.324588
chr4:173122364-173122979	615	0.429232	0.295847	0.292179	0.617093	0.78013	0.877607	0.539335	0.611275	0.324915	0.338272	0.408588	0.702087	0.293499	0.293499
chr4:175226250-175226375	125	0.300699	0.291071	0.440179	0.255366	0.829545	0.86774	0.539578	0.403846	0.184812	0.463894	0.321829	0.660177	0.338349	0.338349
chr4:177513302-177513540	238	0.293401	0.112374	0.233333	0.132828	0.362566	0.503561	0.443101	0.722515	0.181027	0.359948	0.192984	0.507936	0.314952	0.314952
chr4:179188982-179189572	590	0.303665	0.275946	0.267284	0.420996	0.499691	0.602334	0.811728	0.291667	0.153712	0.520062	0.316973	0.551355	0.234382	0.234382
chr4:179244271-179244288	17	0.425	0	0.126634	0.126894	0.625	0.583333	0.641484	0	0.425	0.641484	0.169632	0.462454	0.292822	0.292822
chr4:179483142-179483371	229	0.419544	0.271875	0.475962	0.293155	0.79122	0.732323	0.832143	0.376437	0.204087	0.455706	0.365134	0.683031	0.317897	0.317897
chr4:180849300-180849722	422	0.316595	0.395822	0.427778	0.428146	0.766791	0.817689	0.637194	0.391204	0.11155	0.426486	0.392085	0.653219	0.261134	0.261134
chr4:181636983-181637334	351	0.387925	0.517234	0.370494	0.278363	0.563221	0.626243	0.850934	0.704082	0.23887	0.287713	0.388504	0.68612	0.297616	0.297616	yes	95
chr4:182422146-182422365	219	0.28869	0.0434028	0.33125	0.0402597	0.463492	0.64504	0.551593	0.255657	0.29099	0.389383	0.175901	0.478945	0.303045	0.303045
chr4:182473444-182473566	122	0.568223	0.173593	0.548352	0.666759	0.883333	0.780669	0.807509	0.84809	0.493166	0.102664	0.489232	0.8299	0.340668	0.340668
chr4:184854248-184854293	45	0.940033	0.0486111	0.856113	0.38631	0.788141	1	0.939103	0.977273	0.891422	0.211859	0.557766	0.926129	0.368363	0.368363
chr4:184954502-184954967	465	0.459995	0.868021	0.845771	0.753465	0.121184	0.586772	0.522673	0.506032	0.408025	0.465587	0.731813	0.434165	-0.297648	0.297648
chr4:186040520-186040720	200	0.33111	0.324339	0.146437	0.168166	0.284396	0.477886	0.787398	0.759039	0.184674	0.503002	0.242513	0.57718	0.334667	0.334667
chr4:188156656-188157025	369	0.493076	0.365236	0.492718	0.383361	0.78128	0.765012	0.782053	0.658518	0.127839	0.123534	0.433598	0.746716	0.313118	0.313118	yes	96
chr4:188157152-188157290	138	0.343537	0.0781746	0.397959	0.322202	0.651732	0.626391	0.63961	0.436081	0.319785	0.215651	0.285468	0.588454	0.302985	0.302985
chr4:188360924-188360964	40	0.558333	0.333333	0.533775	0.375	0.722078	0.383333	0.808333	0.782738	0.225	0.425	0.45011	0.674121	0.22401	0.22401
chr4:188967622-188967700	78	0.200385	0.322418	0.393333	0.234921	0.746429	0.627273	0.845595	0.425991	0.192949	0.419605	0.287764	0.661322	0.373558	0.373558
chr4:189475025-189475225	200	0.668831	0.279293	0.734766	0.435128	0.925	0.798954	0.77341	0.836667	0.455473	0.15159	0.529505	0.833508	0.304003	0.304003
chr4:189477271-189478143	872	0.620358	0.445635	0.831515	0.424138	0.890258	0.804048	0.831853	0.849004	0.407377	0.0862098	0.580411	0.843791	0.26338	0.26338
chr4:189702566-189702843	277	0.164183	0.0661064	0.0794872	0.106667	0.374141	0.553333	0.416039	0.260885	0.0980767	0.292448	0.104111	0.4011	0.296989	0.296989	yes	97
chr4:189861914-189862378	464	0.328433	0.164835	0.472109	0.195513	0.827664	0.576374	0.52699	0.538173	0.307274	0.300675	0.290222	0.6173	0.327078	0.327078
chr5:495943-495981	38	0.444444	0.620833	0.763573	0.355556	0.85291	0.911376	0.928571	0.685606	0.408018	0.242965	0.546102	0.844616	0.298514	0.298514
chr5:667868-668826	958	0.355475	0.280063	0.27085	0.0476824	0.628562	0.424532	0.445442	0.713625	0.307793	0.289093	0.238517	0.55304	0.314523	0.314523
chr5:1950914-1951124	210	0.352135	0.782843	0.46131	0.334043	0.0857936	0.0173879	0.490299	0.141711	0.4488	0.472911	0.482583	0.183798	-0.298785	0.298785
chr5:1951191-1951354	163	0.456196	0.791268	0.425258	0.630614	0.0510784	0.012661	0.514615	0.263103	0.36601	0.501954	0.575834	0.210364	-0.36547	0.36547
chr5:2667734-2668148	414	0.332222	0.256944	0.418254	0.145	0.671542	0.841667	0.568254	0.440476	0.273254	0.40119	0.288105	0.630485	0.34238	0.34238
chr5:7475707-7476400	693	0.317639	0.380519	0.235051	0.379522	0.78488	0.736616	0.696537	0.417739	0.145469	0.367142	0.328183	0.658943	0.33076	0.33076
chr5:10640124-10640851	727	0.380438	0.259574	0.36262	0.366277	0.595997	0.48116	0.476863	0.827262	0.120864	0.350399	0.342227	0.595321	0.253094	0.253094
chr5:16556282-16556317	35	0.35	0.408333	0.025	0	0.454545	0.753968	0.7	0.593939	0.408333	0.299423	0.195833	0.625613	0.42978	0.42978
chr5:16814202-16814228	26	0.508333	0.67381	0.735863	0.425	0.847222	0.95	0.7	1	0.310863	0.3	0.585751	0.874306	0.288554	0.288554
chr5:18348053-18348098	45	0.534226	0.255159	0.196429	0.370076	0.707773	0.580556	0.915904	0.52381	0.337798	0.392094	0.338972	0.68201	0.343038	0.343038
chr5:19028547-19029088	541	0.468334	0.264069	0.810782	0.243569	0.0813458	0.252537	0.15566	0.129537	0.567213	0.171191	0.446689	0.15477	-0.291919	0.291919
chr5:20324257-20324536	279	0.314952	0.377183	0.545646	0.335196	0.669162	0.856635	0.685452	0.527483	0.230694	0.329152	0.393244	0.684683	0.291439	0.291439
chr5:23050905-23051006	101	0.077381	0.0555556	0.0102041	0.0436508	0.388889	0.45689	0.375	0.027536	0.0671769	0.429354	0.0466978	0.312079	0.265381	0.265381
chr5:25664261-25664464	203	0.473333	0.327513	0.253384	0.322586	0.454654	0.775	0.698095	0.324585	0.219949	0.450415	0.344204	0.563084	0.218879	0.218879
chr5:25823305-25823854	549	0.243919	0.209142	0.151878	0.166406	0.73028	0.657398	0.492835	0.135474	0.0920411	0.594806	0.192836	0.503997	0.311161	0.311161
chr5:26807113-26807624	511	0.295032	0.10109	0.351717	0.13098	0.507998	0.569139	0.61454	0.330655	0.250627	0.283885	0.219705	0.505583	0.285878	0.285878	yes	98
chr5:30371664-30371723	59	0.458333	0.358333	0.435317	0.245671	0.849495	0.731456	0.574899	0.495139	0.212662	0.354356	0.374414	0.662747	0.288333	0.288333
chr5:35999043-35999130	87	0.160583	0.161356	0.19246	0.0574592	0.586364	0.453333	0.476611	0.193571	0.135001	0.392792	0.142965	0.42747	0.284505	0.284505
chr5:38312398-38312483	85	0.606731	0.357639	0.484848	0.513889	0.717442	0.906439	0.854545	0.71158	0.249092	0.194859	0.490777	0.797502	0.306725	0.306725	yes	99
chr5:42254329-42254636	307	0.77097	0.824327	0.845369	0.750641	0.251821	0.622222	0.676145	0.501515	0.0947279	0.424325	0.797827	0.512926	-0.284901	0.284901
chr5:43604740-43605239	499	0.282937	0.125108	0.492424	0.386752	0.554233	0.588061	0.776989	0.646212	0.367316	0.222756	0.321805	0.641374	0.319568	0.319568
chr5:43843663-43849177	5514	0.498072	0.700095	0.591876	0.607499	0.141163	0.170461	0.524825	0.414478	0.202023	0.383661	0.599386	0.312732	-0.286654	0.286654
chr5:43853091-43856629	3538	0.634794	0.801929	0.767202	0.698598	0.163281	0.128301	0.589722	0.728209	0.167135	0.599909	0.725631	0.402378	-0.323252	0.323252
chr5:43876023-43878704	2681	0.687112	0.777494	0.899432	0.743809	0.416667	0.402922	0.761781	0.734613	0.21232	0.358859	0.776962	0.578996	-0.197966	0.197966
chr5:43880334-43883692	3358	0.738373	0.811661	0.727255	0.697406	0.224076	0.182868	0.670643	0.683305	0.114255	0.500437	0.743674	0.440223	-0.303451	0.303451
chr5:43885960-43900096	14136	0.612795	0.746378	0.608804	0.627258	0.153329	0.142263	0.495993	0.594165	0.137575	0.451903	0.648809	0.346438	-0.302371	0.302371
chr5:43983854-43987822	3968	0.700067	0.711293	0.745065	0.783258	0.167408	0.310142	0.581328	0.677468	0.0831911	0.510061	0.734921	0.434086	-0.300835	0.300835
chr5:44068847-44071028	2181	0.777594	0.822364	0.664535	0.738938	0.140331	0.345878	0.680599	0.643585	0.157829	0.540268	0.750858	0.452598	-0.298259	0.298259
chr5:44104771-44105166	395	0.624451	0.41803	0.521939	0.731746	0.0915033	0.175	0.297403	0.524542	0.313716	0.433039	0.574042	0.272112	-0.30193	0.30193
chr5:54041707-54042074	367	0.185831	0.329468	0.353114	0.334281	0.570569	0.756061	0.45398	0.61713	0.167283	0.30208	0.300674	0.599435	0.298761	0.298761
chr5:56017211-56017678	467	0.308277	0.208461	0.221072	0.34945	0.751486	0.811638	0.5473	0.147593	0.140989	0.664045	0.271815	0.564504	0.292689	0.292689
chr5:57447454-57447595	141	0.229514	0.361552	0.344234	0.377597	0.643434	0.512302	0.506984	0.428943	0.148084	0.214492	0.328224	0.522916	0.194691	0.194691	yes	100
chr5:67365402-67366695	1293	0.300061	0.289881	0.31412	0.174127	0.726704	0.519136	0.716622	0.364499	0.139993	0.362205	0.269547	0.58174	0.312193	0.312193
chr5:67624541-67624584	43	0.333333	0.75	0.579524	0.244066	0.795671	0.897778	0.811111	0.716667	0.505934	0.181111	0.476731	0.805307	0.328576	0.328576
chr5:81886011-81886374	363	0.693134	0.179762	0.614683	0.413808	0.817918	0.473345	0.780884	0.792517	0.513372	0.344574	0.475346	0.716166	0.240819	0.240819
chr5:82691293-82691310	17	0.277778	0.141288	0.0833333	0.15625	0.461111	0.697727	0.656498	0.722222	0.194444	0.261111	0.164662	0.63439	0.469727	0.469727	yes	101
chr5:86193602-86194605	1003	0.37077	0.356324	0.291056	0.228405	0.738147	0.478975	0.681037	0.456425	0.142365	0.281722	0.311639	0.588646	0.277007	0.277007	yes	102
chr5:87957481-87957918	437	0.187985	0.0802288	0.0824046	0.154397	0.578624	0.633761	0.310756	0.566964	0.107756	0.323005	0.126254	0.522526	0.396272	0.396272
chr5:88039706-88039797	91	0.360653	0.163194	0.354732	0.391797	0.671433	0.415327	0.631625	0.468488	0.228603	0.256106	0.317594	0.546718	0.229124	0.229124	yes	103
chr5:95276536-95276825	289	0.178843	0.0975774	0.167335	0.0802041	0.509456	0.227419	0.378375	0.396817	0.0986387	0.282038	0.13099	0.378017	0.247027	0.247027	yes	104
chr5:99817981-99818185	204	0.143271	0.0571429	0.109542	0.335531	0.550892	0.611905	0.485039	0.204966	0.278388	0.406938	0.161372	0.463201	0.301829	0.301829
chr5:107622317-107622715	398	0.05	0.1	0.104167	0.1875	0.333333	0.355556	0.412698	0.459921	0.1375	0.126587	0.110417	0.390377	0.27996	0.27996	yes	105
chr5:114133521-114134274	753	0.428262	0.392659	0.328134	0.48368	0.666694	0.752282	0.63171	0.656232	0.155546	0.120572	0.408184	0.676729	0.268546	0.268546	yes	106
chr5:114134600-114136306	1706	0.15841	0.202017	0.105354	0.0795419	0.264321	0.466008	0.338112	0.511833	0.122475	0.247512	0.136331	0.395069	0.258738	0.258738	yes	107
chr5:115376778-115376880	102	0.0737596	0.246238	0.266876	0.155181	0.493646	0.655556	0.383297	0.278439	0.193116	0.377116	0.185513	0.452734	0.267221	0.267221
chr5:115940845-115941030	185	0.326631	0.0727891	0.273016	0.103423	0.618254		0.668326	0.548498	0.253842	0.119828	0.193965	0.611693	0.417728	0.417728	yes	108
chr5:116446570-116447034	464	0.167716	0.146374	0.387555	0.165791	0.390786	0.440789	0.760482	0.49688	0.241181	0.369696	0.216859	0.522234	0.305375	0.305375
chr5:117120086-117120157	71	0.0667533	0.237662	0.157864	0.0965152	0.325	0.567273	0.280214	0.396111	0.170909	0.287059	0.139699	0.392149	0.252451	0.252451	yes	109
chr5:117600602-117600667	65	0.18315	0.0208333	0.171212	0.0222222	0.516498	0.122685	0.344643	0.291667	0.162317	0.393813	0.0993545	0.318873	0.219519	0.219519
chr5:118389223-118389614	391	0.314708	0.160627	0.202068	0.263651	0.831426	0.689083	0.397609	0.155001	0.154081	0.676425	0.235264	0.51828	0.283016	0.283016
chr5:121743035-121743178	143	0.283832	0.293651	0.55	0.344577	0.691035	0.820202	0.496825	0.721296	0.266168	0.323377	0.368015	0.68234	0.314325	0.314325
chr5:123110860-123111495	635	0.301926	0.69543	0.469898	0.335243	0.536519	0.834615	0.647006	0.802162	0.393504	0.298096	0.450624	0.705076	0.254451	0.254451
chr5:128246679-128246752	73	0.077381	0.458608	0.371212	0.482517	0.570833	0.511111	0.668182	0.496753	0.405137	0.171429	0.34743	0.56172	0.21429	0.21429
chr5:130097630-130098046	416	0.217324	0.0612336	0.39009	0.0974898	0.654887	0.437745	0.411646	0.566271	0.328856	0.243241	0.191534	0.517637	0.326103	0.326103
chr5:130278487-130278600	113	0.346919	0.529167	0.391403	0.273841	0.915764	0.835268	0.895954	0.340972	0.255325	0.574791	0.385332	0.74699	0.361657	0.361657
chr5:130350018-130350174	156	0.539342	0.357823	0.482341	0.186111	0.630736	0.713261	0.486111	0.581205	0.353231	0.22715	0.391404	0.602828	0.211424	0.211424
chr5:132949537-132950050	513	0.259195	0.374606	0.244606	0.376519	0.635612	0.561863	0.615908	0.799743	0.131913	0.23788	0.313731	0.653282	0.33955	0.33955	yes	110
chr5:134627083-134627177	94	0.0922799	0.0730159	0.0729167	0.113757	0.732143	0.560119	0.325397	0.204167	0.0408399	0.527976	0.0879923	0.455456	0.367464	0.367464
chr5:146002148-146002226	78	0.292857	0.623521	0.296825	0.574369	0.879167	0.932468	0.812963	0.492424	0.330664	0.440043	0.446893	0.779255	0.332362	0.332362
chr5:146086275-146086329	54	0.588435	0.361607	0.64	0.404762	0.738404	0.738095	0.871429	0.693773	0.278393	0.177656	0.498701	0.760425	0.261724	0.261724	yes	111
chr5:148275851-148275941	90	0.781429	0.682222	0.876156	0.797374	0.56746	0.541026	0.608382	0.431469	0.193934	0.176914	0.784295	0.537084	-0.247211	0.247211	yes	112
chr5:149173738-149173816	78	0.344807	0.340793	0.35295	0.431633	0.747722	0.772619	0.561596	0.800882	0.0908401	0.239286	0.367545	0.720705	0.353159	0.353159	yes	113
chr5:151166844-151167083	239	0.895833	0.9375	0.920588	0.844197	0.434743	0.557197	0.387147	0.872024	0.093303	0.484877	0.89953	0.562778	-0.336752	0.336752
chr5:153018635-153018646	11	0.267045	0.0714286	0.163462	0	0.746528	0.553571	0.5	0	0.267045	0.746528	0.125484	0.450025	0.324541	0.324541
chr5:153277164-153283250	6086	0.633655	0.740714	0.765622	0.717706	0.223609	0.392336	0.502697	0.656701	0.131967	0.433092	0.714424	0.443836	-0.270589	0.270589
chr5:153339613-153340759	1146	0.510108	0.595366	0.721547	0.55059	0.230919	0.344398	0.32709	0.455489	0.21144	0.224569	0.594403	0.339474	-0.254929	0.254929	yes	114
chr5:153343588-153350995	7407	0.558432	0.798835	0.770273	0.627652	0.134296	0.452987	0.35088	0.674707	0.240403	0.540411	0.688798	0.403218	-0.285581	0.285581
chr5:153358103-153361230	3127	0.613639	0.907724	0.791653	0.678062	0.173493	0.562238	0.332662	0.673117	0.294084	0.499625	0.74777	0.435377	-0.312392	0.312392
chr5:153362330-153366625	4295	0.586521	0.804566	0.821913	0.627241	0.138713	0.435525	0.412667	0.664693	0.235392	0.52598	0.71006	0.412899	-0.297161	0.297161
chr5:153367208-153369535	2327	0.733613	0.797313	0.889723	0.766298	0.26354	0.609482	0.443951	0.759618	0.15611	0.496078	0.796737	0.519148	-0.277589	0.277589
chr5:153399305-153402097	2792	0.69185	0.865014	0.800335	0.735031	0.086285	0.590929	0.358442	0.782192	0.173164	0.695907	0.773057	0.454462	-0.318595	0.318595
chr5:153802412-153803870	1458	0.526349	0.818734	0.694396	0.747122	0.268859	0.303662	0.461987	0.510205	0.292385	0.241346	0.696651	0.386178	-0.310472	0.310472	yes	115
chr5:156374829-156374924	95	0.35	0.225446	0.600758	0.361607	0.870536	0.933333	0.839286	0.382468	0.375311	0.550866	0.384453	0.756406	0.371953	0.371953
chr5:164808867-164809118	251	0.191531	0.0458333	0.264824	0.206863	0.85	0.366667	0.762897	0.0754808	0.21899	0.774519	0.177263	0.513761	0.336498	0.336498
chr5:169496034-169496133	99	0.353203	0.35697	0.817143	0.367647	0.728052	0.651608	0.933333	0.797121	0.463939	0.281725	0.473741	0.777529	0.303788	0.303788
chr5:171324343-171324485	142	0.742857	0.419048	0.862857	0.427937	0.203263	0.175794	0.369286	0.151429	0.44381	0.217857	0.613175	0.224943	-0.388232	0.388232
chr5:178682153-178683309	1156	0.909957	0.824964	0.904272	0.869566	0.840837	0.876933			0.0849925	0.0360966	0.87719	0.858885	-0.0183049	0.0183049	yes	116
chr6:2920188-2921355	1167	0.392322	0.843922	0.412982	0.322357	0.106826	0.0890947	0.201169	0.142207	0.521564	0.112075	0.492896	0.134824	-0.358071	0.358071
chr6:8227333-8227633	300	0.0720513	0.2	0.481702	0.0677778	0.0951179	0.765152	0.592253	0.480036	0.413924	0.670034	0.205383	0.483139	0.277757	0.277757
chr6:9702150-9702364	214	0	0.771429	0.532916	0	0.862185	0.400108	0.831916	0.851872	0.771429	0.462077	0.326086	0.73652	0.410434	0.410434
chr6:10523611-10523748	137	0.469444	0.357173	0.467857	0.524374	0.438492	0.724206	0.93283	0.918942	0.167201	0.494338	0.454712	0.753618	0.298905	0.298905
chr6:10524354-10524583	229	0.431026	0.0885714	0.448687	0.154739	0.293773	0.730952	0.728939	0.782857	0.360115	0.489084	0.280756	0.63413	0.353375	0.353375
chr6:12884469-12884697	228	0.262302	0.239381	0.397618	0.163531	0.510732	0.692024	0.351152	0.650834	0.234087	0.340872	0.265708	0.551186	0.285478	0.285478
chr6:16266703-16266784	81	0.824452	0.801818	0.816306	0.876176	0.297778	0.83562	0.594286	0.34298	0.0743583	0.537843	0.829688	0.517666	-0.312022	0.312022
chr6:19647847-19647989	142	0.138823	0.262266	0.138736	0.0357143	0.257275	0.254843	0.552381	0.8125	0.226551	0.557657	0.143885	0.46925	0.325365	0.325365
chr6:21346803-21346847	44	0.295635	0	0.640212	0.180093	0.862795	0.813054	0.559473	0.386111	0.640212	0.476683	0.278985	0.655358	0.376373	0.376373
chr6:21534480-21534534	54	0	0	0.383868	0.123214	0.3866	0.752381	0.63125	0.0963384	0.383868	0.656043	0.12677	0.466642	0.339872	0.339872
chr6:22938962-22939033	71	0.592172	0.31271	0.319841	0.255952	0.690236	0.779021	0.632323	0.678175	0.336219	0.146698	0.370169	0.694939	0.32477	0.32477
chr6:23607546-23607678	132	0.363946	0.541758	0.375889	0.530717	0.79246	0.820068	0.900484	0.567177	0.177813	0.333308	0.453077	0.770047	0.31697	0.31697
chr6:24488133-24488204	71	0.30404	0.351587	0.300737	0.20068	0.419898	0.5	0.555102	0.861905	0.150907	0.442007	0.289261	0.584226	0.294965	0.294965
chr6:25834139-25834736	597	0.395293	0.483628	0.808444	0.794993	0.48235	0.19504	0.154817	0.256793	0.413151	0.327533	0.620589	0.27225	-0.34834	0.34834
chr6:27222719-27222820	101	0.35625	0.216667	0.526282	0.359203	0.79201	0.728472	0.780208	0.463889	0.309615	0.328121	0.3646	0.691145	0.326544	0.326544
chr6:27223321-27223934	613	0.540162	0.170635	0.345022	0.159524	0.826957	0.734465	0.459264	0.410606	0.380638	0.416351	0.303836	0.607823	0.303987	0.303987
chr6:27696583-27697929	1346	0.2681	0.0470705	0.241518	0.2068	0.576471	0.548306	0.518417	0.259342	0.221029	0.317129	0.190872	0.475634	0.284762	0.284762
chr6:27698583-27698734	151	0.142227	0.12	0.309019	0.100803	0.63824	0.628905	0.56077	0.244408	0.208215	0.393831	0.168012	0.518081	0.350068	0.350068
chr6:28601126-28601201	75	0.45707	0	0.369091	0.254545	0.670238	0.778139	0.735	0.207912	0.45707	0.570226	0.270176	0.597822	0.327646	0.327646
chr6:30665371-30665621	250	0.474977	0.403651	0.553103	0.452691	0.65544	0.881894	0.85993	0.788297	0.149452	0.226454	0.471106	0.79639	0.325285	0.325285	yes	117
chr6:30700395-30701007	612	0.471166	0.436345	0.537668	0.387632	0.66801	0.841519	0.793223	0.853397	0.150036	0.185387	0.458202	0.789037	0.330835	0.330835	yes	118
chr6:32487310-32488302	992	0.274581	0.0767887	0.090882	0.05104	0.684144	0.443645	0.776468		0.223541	0.332823	0.123323	0.634752	0.51143	0.51143
chr6:32488797-32489138	341	0.13807	0	0.05625	0.0345238	0.415909	0.235285	0.860119		0.13807	0.624834	0.057211	0.503771	0.44656	0.44656
chr6:32525987-32526216	229	0.895833		0.185185		0.542857	0.861752	0.775	0.428571		0.433181		0.652045
chr6:32700122-32700916	794	0.321612	0.0976836	0.0848083	0.120063	0.632612	0.319713	0.553709	0.466931	0.236803	0.3129	0.156042	0.493241	0.3372	0.3372
chr6:37773635-37773775	140	0.218604	0.14043	0.166349	0.327093	0.506634	0.740079	0.677706	0.0699301	0.186663	0.670149	0.213119	0.498587	0.285468	0.285468
chr6:40086310-40086786	476	0.656667	0.695556	0.61	0.715278	0.376623	0.292051	0.27099	0.662807	0.105278	0.391817	0.669375	0.400618	-0.268757	0.268757
chr6:40138810-40139253	443	0.698394	0.902778	0.808408	0.856659	0.325773	0.521713	0.357049	0.695743	0.204384	0.369971	0.816559	0.47507	-0.34149	0.34149
chr6:42686679-42686697	18	0.775	0.910714	0.933036	0.738194	0.834915	0.638889	0.708333	0.0833333	0.194841	0.751582	0.839236	0.566368	-0.272868	0.272868
chr6:42955671-42955812	141	0.633333	0.412245	0.640917	0.541358	0.369216	0.404101	0.241419	0.109557	0.228672	0.294543	0.556963	0.281073	-0.27589	0.27589	yes	119
chr6:56444036-56444464	428	0.152372	0.351583	0.338301	0.22451	0.699567	0.745718	0.554466	0.428122	0.199211	0.317596	0.266691	0.606968	0.340277	0.340277
chr6:56844729-56844797	68	0.18	0.300556	0.193939	0.199784	0.379949	0.362857	0.66158	0.385714	0.120556	0.298723	0.21857	0.447525	0.228956	0.228956	yes	120
chr6:56874754-56875047	293	0.24537	0.588426	0.613177	0.415179	0.605556	0.526709	0.76553	0.849327	0.367806	0.322617	0.465538	0.68678	0.221243	0.221243
chr6:56997803-56998097	294	0.397926	0.495238	0.290193	0.562259	0.555556	0.73783	0.845928	0.76445	0.272066	0.290372	0.436404	0.725941	0.289537	0.289537	yes	121
chr6:57244621-57244686	65	0.102222	0.168254	0.271111	0.0857143	0.390476	0.505067	0.602098	0.29101	0.185397	0.311088	0.156825	0.447163	0.290337	0.290337
chr6:58007126-58007330	204	0.280952	0.352891	0.03125	0.475198	0.711111	0.733563	0.659881	0.666667	0.443948	0.0736824	0.285073	0.692806	0.407733	0.407733
chr6:60955973-60957541	1568	0.621068	0.728175	0.694553	0.85661	0.1	0.403283	0.484127	0.57449	0.235542	0.47449	0.725101	0.390475	-0.334626	0.334626
chr6:61963727-61965438	1711	0.806911	0.795629	0.860845	0.83703	0.231375	0.501605	0.819741	0.620207	0.065216	0.588366	0.825104	0.543232	-0.281872	0.281872
chr6:62026312-62027955	1643	0.629048	0.845101	0.647656	0.804018	0.128139	0.388961	0.69758	0.365281	0.216053	0.569441	0.731456	0.39499	-0.336466	0.336466
chr6:62344519-62345807	1288	0.816556	0.854256	0.729077	0.850742	0.241258	0.2187	0.792642	0.803495	0.125179	0.584794	0.812658	0.514024	-0.298634	0.298634
chr6:62358680-62358919	239	0.857864	0.889616	0.939815	0.822582	0.173352	0.380556	0.889532	0.904762	0.117233	0.73141	0.877469	0.58705	-0.290419	0.290419
chr6:62392545-62395466	2921	0.840787	0.804329	0.827887	0.823038	0.340769	0.300181	0.776255	0.756752	0.0364583	0.476074	0.82401	0.543489	-0.280521	0.280521
chr6:62400534-62401422	888	0.837807	0.852047	0.750517	0.787862	0.18849	0.294278	0.693875	0.536495	0.101529	0.505385	0.807058	0.428285	-0.378774	0.378774
chr6:62480985-62481960	975	0.755491	0.823016	0.768519	0.687759	0.226804	0.320172	0.817521	0.661195	0.135257	0.590718	0.758696	0.506423	-0.252273	0.252273
chr6:62490528-62492920	2392	0.872906	0.878286	0.849842	0.894766	0.369116	0.396167	0.861927	0.654687	0.0449232	0.492811	0.87395	0.570474	-0.303476	0.303476
chr6:62511797-62512477	680	0.712271	0.693687	0.720638	0.861772	0.204304	0.350065	0.82127	0.5196	0.168085	0.616966	0.747092	0.47381	-0.273282	0.273282
chr6:62567900-62568857	957	0.671182	0.609295	0.751852	0.791298	0.178632	0.319246	0.591929	0.587831	0.182003	0.413296	0.705907	0.41941	-0.286497	0.286497
chr6:62571845-62572197	352	0.741777	0.655093	0.778943	0.779517	0.196693	0.211467	0.797162	0.575691	0.124425	0.600469	0.738833	0.445253	-0.293579	0.293579
chr6:62574532-62576331	1799	0.778777	0.799004	0.781504	0.81927	0.0927656	0.428141	0.776695	0.756217	0.0404921	0.683929	0.794639	0.513455	-0.281184	0.281184
chr6:62601109-62605076	3967	0.625642	0.557461	0.693648	0.685317	0.17045	0.249978	0.470438	0.496837	0.136187	0.326387	0.640517	0.346926	-0.293592	0.293592
chr6:62606237-62606829	592	0.720238	0.672192	0.711081	0.707382	0.179847	0.281101	0.471158	0.693207	0.0480465	0.51336	0.702723	0.406328	-0.296395	0.296395
chr6:62615934-62618232	2298	0.714688	0.702229	0.649195	0.70098	0.116225	0.23553	0.505695	0.610147	0.065493	0.493923	0.691773	0.366899	-0.324874	0.324874
chr6:62627547-62628409	862	0.673982	0.911441	0.838245	0.908913	0.202592	0.392971	0.84372	0.680245	0.237459	0.641128	0.833145	0.529882	-0.303263	0.303263
chr6:62657250-62659099	1849	0.783736	0.69381	0.663553	0.787815	0.305556	0.179676	0.65	0.543831	0.124262	0.470324	0.732229	0.419766	-0.312463	0.312463
chr6:62659765-62660242	477	0.790554	0.888159	0.698077	0.78458	0.131882	0.411937	0.626577	0.592724	0.190082	0.494695	0.790343	0.44078	-0.349563	0.349563
chr6:62667550-62677047	9497	0.687309	0.746747	0.706103	0.729549	0.14451	0.255208	0.664622	0.685271	0.0594378	0.54076	0.717427	0.437403	-0.280024	0.280024
chr6:62681168-62682878	1710	0.543299	0.519545	0.535417	0.539167	0.140657	0.226993	0.465777	0.438922	0.023754	0.325121	0.534357	0.318087	-0.21627	0.21627
chr6:62740475-62741628	1153	0.833316	0.858354	0.769747	0.817949	0.170033	0.271604	0.833505	0.789747	0.088607	0.663472	0.819842	0.516222	-0.303619	0.303619
chr6:62778077-62778417	340	0.870303	0.77859	0.767302	0.750476	0.0422222	0.111667	0.723718	0.745714	0.119827	0.703492	0.791668	0.40583	-0.385837	0.385837
chr6:65850383-65850424	41	0.559524	0.877914	0.607639	0.563889	0.612937	0.516667	0.39881	0.125	0.31839	0.487937	0.652241	0.413353	-0.238888	0.238888
chr6:67641344-67644302	2958	0.719277	0.780782	0.785623	0.679762	0.178754	0.180079	0.753484	0.634148	0.105861	0.57473	0.741361	0.436616	-0.304745	0.304745
chr6:67739932-67741084	1152	0.909071	0.758604	0.874167	0.852029	0.417713	0.224679	0.775289	0.801515	0.150468	0.576836	0.848468	0.554799	-0.293669	0.293669
chr6:67823073-67823193	120	0.748788	0.622121	0.75119	0.662766	0.128571	0.0422222	0.783333	0.52987	0.129069	0.741111	0.696216	0.370999	-0.325217	0.325217
chr6:68031484-68031540	56	0.780909	0.536508	0.75	0.4	0.0333333	0.435714	0.2	0.390476	0.380909	0.402381	0.616854	0.264881	-0.351973	0.351973
chr6:68320935-68321443	508	0.810913	0.746691	0.909689	0.634127	0.296821	0.245094	0.847835	0.557692	0.275562	0.602741	0.775355	0.486861	-0.288494	0.288494
chr6:68322927-68323690	763	0.812698	0.722703	0.799501	0.625752	0.291162	0.206223	0.66	0.477567	0.186947	0.453777	0.740164	0.408738	-0.331426	0.331426
chr6:70634961-70634978	17	0.144345	0.214286	0.1	0.254464	0.5	0.558333	0.5	0.371528	0.154464	0.186806	0.178274	0.482465	0.304191	0.304191	yes	122
chr6:76071248-76073011	1763	0.785714	0.859091	0.894548	0.752381	0.326688	0.440212	0.650366	0.595106	0.142167	0.323678	0.822934	0.503093	-0.319841	0.319841
chr6:78091835-78092050	215	0.844947	0.832143	0.778139	0.824561	0.146307	0.548128	0.472253	0.736816	0.0668082	0.590509	0.819947	0.475876	-0.344071	0.344071
chr6:79770094-79770411	317	0.0246914	0.18254	0.25	0.0357143	0.616667	0.157407	0.666667	0.226282	0.225309	0.509259	0.123236	0.416756	0.293519	0.293519
chr6:80689280-80689870	590	0.587343	0.55235	0.473098	0.655802	0.206122	0.156643	0.566507	0.267811	0.182704	0.409864	0.567148	0.299271	-0.267878	0.267878
chr6:80733118-80735338	2220	0.630647	0.738827	0.818308	0.787428	0.20671	0.486442	0.718803	0.613968	0.187661	0.512093	0.743802	0.506481	-0.237322	0.237322
chr6:81417168-81417734	566	0.819055	0.638939	0.748734	0.556503	0.0544872	0.142803	0.568998	0.671477	0.262552	0.616989	0.690808	0.359441	-0.331366	0.331366
chr6:81418227-81420772	2545	0.727802	0.581526	0.664594	0.647783	0.214727	0.159848	0.513384	0.627527	0.146276	0.467678	0.655426	0.378871	-0.276555	0.276555
chr6:81513631-81515513	1882	0.766328	0.743905	0.692566	0.769636	0.181933	0.204379	0.630189	0.616547	0.0770702	0.448256	0.743109	0.408262	-0.334847	0.334847
chr6:81522671-81533954	11283	0.791175	0.740878	0.689824	0.752773	0.203303	0.193806	0.700036	0.772287	0.101351	0.578481	0.743663	0.467358	-0.276305	0.276305
chr6:81534757-81536939	2182	0.833333	0.799134	0.748475	0.796389	0.181294	0.169167	0.743761	0.782444	0.0848584	0.613277	0.794333	0.469166	-0.325167	0.325167
chr6:81537635-81540427	2792	0.843601	0.770081	0.753199	0.737615	0.245721	0.235019	0.786539	0.734972	0.105986	0.551521	0.776124	0.500563	-0.275561	0.275561
chr6:81584589-81585663	1074	0.793831	0.923611	0.901786	0.758013	0.347619	0.339683	0.791667	0.805357	0.165598	0.465675	0.84431	0.571081	-0.273229	0.273229
chr6:83047716-83048039	323	0.381345	0.430255	0.447893	0.282828	0.691913	0.816313	0.844071	0.499694	0.165065	0.344378	0.38558	0.712998	0.327417	0.327417
chr6:86980001-86980280	279	0.305721	0.484307	0.524698	0.282314	0.853355	0.731235	0.835	0.510833	0.242383	0.342522	0.39926	0.732606	0.333346	0.333346
chr6:89951269-89951787	518	0.26925	0.46315	0.20626	0.25649	0.588947	0.487869	0.698636	0.636823	0.256891	0.210767	0.298788	0.603069	0.304281	0.304281	yes	123
chr6:90808823-90809205	382	0.324546	0.48824	0.223413	0.248696	0.708751	0.780188	0.591226	0.463605	0.264827	0.316583	0.321224	0.635943	0.314719	0.314719
chr6:95694346-95695107	761	0.751593	0.906974	0.781805	0.771783	0.475121	0.324286	0.776136	0.591738	0.155381	0.451851	0.803039	0.54182	-0.261218	0.261218
chr6:97340175-97340265	90	0.08125	0.407738	0.35	0.2919	0.440781	0.720833	0.543155	0.486111	0.326488	0.280052	0.282722	0.54772	0.264998	0.264998
chr6:97773309-97773466	157	0.168089	0.0606061	0.177835	0.19246	0.486054	0.446341	0.575863	0.207393	0.131854	0.36847	0.149748	0.428913	0.279165	0.279165
chr6:104324776-104325070	294	0.15641	0.193162	0.482299	0.814517	0.746988	0.663223	0.767279	0.604861	0.658107	0.162417	0.411597	0.695588	0.283991	0.283991
chr6:104361088-104361583	495	0.193609	0.0862915	0.162302	0.0692641	0.182352	0.417007	0.5475	0.661438	0.124345	0.479086	0.127867	0.452074	0.324208	0.324208
chr6:104737756-104737807	51	0.491667	0.750687	0.519231	0.794147	0.264286	0.386134	0.6875	0.242749	0.30248	0.444751	0.638933	0.395167	-0.243766	0.243766
chr6:104991210-104991313	103	0.892247	0.818981	0.881638	0.777278	0.545695	0.786607	0.801445	0.0366667	0.114968	0.764779	0.842536	0.542604	-0.299932	0.299932
chr6:106985532-106986171	639	0.336693	0.358082	0.652722	0.555672	0.582044	0.804378	0.89943	0.720946	0.316029	0.317386	0.475792	0.7517	0.275907	0.275907
chr6:107068217-107070162	1945	0.841312	0.879472	0.87159	0.822883	0.417276	0.755197	0.232131	0.308489	0.056589	0.523066	0.853814	0.428273	-0.425541	0.425541
chr6:109140888-109140932	44	0.0166667	0.0619048	0.150132	0.244444	0.358586	0.697902	0.729365	0.389881	0.227778	0.370779	0.118287	0.543933	0.425646	0.425646
chr6:119667792-119667826	34	0.0357143	0.147727	0.142857	0.198611	0.45	0.410417	0.502083	0.132937	0.162897	0.369147	0.131227	0.373859	0.242632	0.242632
chr6:121962158-121962189	31	0.11875	0.158333	0.0539773	0.0634921	0.318254	0.669643	0.274432	0.224937	0.104356	0.444706	0.0986382	0.371816	0.273178	0.273178
chr6:122808411-122808775	364	0.589874	0.461753	0.191667	0.317151	0.706567	0.768803	0.698413	0.534091	0.398208	0.234712	0.390111	0.676968	0.286857	0.286857
chr6:122874971-122876689	1718	0.292942	0.203477	0.375253	0.160941	0.624613	0.577274	0.57458	0.309393	0.214312	0.31522	0.258153	0.521465	0.263312	0.263312
chr6:123691559-123691582	23	0.184444	0.178571	0.270354	0	0.310909	0.542857	0.622619	0.173333	0.270354	0.449286	0.158342	0.41243	0.254087	0.254087
chr6:124766914-124767128	214	0.36918	0.313051	0.30657	0.28567	0.717152	0.745833	0.786111	0.554286	0.0835097	0.231825	0.318618	0.700845	0.382228	0.382228	yes	124
chr6:126200793-126200852	59	0.112568	0.0238095	0	0	0.309524	0.458042	0.469658	0.394661	0.112568	0.160134	0.0340944	0.407971	0.373877	0.373877	yes	125
chr6:128228374-128228443	69	0.420505	0.540406	0.367424	0.361667	0.74	0.975	0.677748	0.680503	0.178739	0.297252	0.4225	0.768313	0.345812	0.345812	yes	126
chr6:131336746-131337881	1135	0.646487	0.293167	0.556782	0.234158	0.773038	0.825874	0.491582	0.715446	0.41233	0.334292	0.432649	0.701485	0.268837	0.268837
chr6:134096892-134096942	50	0.422222	0.283333	0.758929	0.256061	0.930556	0.604978	0.894444	0.611742	0.502868	0.325577	0.430136	0.76043	0.330294	0.330294
chr6:140606587-140606751	164	0.0285714	0.122559	0.187943	0.0357143	0.521759	0.543056	0.283722	0.195971	0.159371	0.347085	0.0936968	0.386127	0.29243	0.29243
chr6:143756201-143756434	233	0.546667	0.631111	0.704444	0.4	0.850909	0.963636	0.855	0.866667	0.304444	0.112727	0.570556	0.884053	0.313497	0.313497
chr6:147661850-147661930	80	0.122222	0.119898	0.215801	0.167111	0.610411	0.667347	0.288002	0.302721	0.0959029	0.379344	0.156258	0.46712	0.310862	0.310862
chr6:150115686-150115909	223	0.199615	0.162871	0.168132	0.0561224	0.539989	0.537488	0.576138	0.201689	0.143492	0.374449	0.146685	0.463826	0.317141	0.317141
chr6:150115954-150116090	136	0.0353114	0.0734066	0.0331169	0.00833333	0.500876	0.512945	0.426396	0.0564103	0.0650733	0.456535	0.037542	0.374157	0.336615	0.336615
chr6:150116793-150116933	140	0.256433	0.224555	0.304449	0.167989	0.799048	0.518519	0.632922	0.123657	0.13646	0.675391	0.238357	0.518536	0.28018	0.28018
chr6:150715824-150715847	23	0.0729167	0.0238095	0.0185185	0.0888889	0.107407	0.389881	0.333333	0.428571	0.0703704	0.321164	0.0510334	0.314798	0.263765	0.263765
chr6:152362181-152362778	597	0.264102	0.157699	0.25775	0.0520452	0.797156	0.601377	0.608866	0.282388	0.212057	0.514768	0.182899	0.572447	0.389548	0.389548
chr6:152363029-152363233	204	0.122547	0.015873	0.18664	0.00854701	0.57702	0.305119	0.607696	0.0413179	0.178093	0.566378	0.0834018	0.382788	0.299386	0.299386
chr6:152682577-152682647	70	0.483333	0.570011	0.848377	0.571429	0.389466	0.522449	0.330159	0.103989	0.365043	0.41846	0.618287	0.336516	-0.281772	0.281772
chr6:157321157-157321304	147	0.331258	0.179004	0.357239	0.39127	0.740608	0.925168	0.458842	0.57116	0.212266	0.466326	0.314693	0.673945	0.359252	0.359252
chr6:160215394-160216161	767	0.595919	0.329279	0.537469	0.506548	0.634094	0.745858	0.488833	0.66796	0.26664	0.257025	0.492304	0.634186	0.141883	0.141883	yes	127
chr6:160701881-160702066	185	0.318315	0.579304	0.477564	0.466117	0.84349	0.607178	0.7996	0.669102	0.260989	0.236312	0.460325	0.729842	0.269517	0.269517	yes	128
chr6:160773048-160773938	890	0.55031	0.705527	0.803374	0.605988	0.218212	0.503425	0.376055	0.157111	0.253063	0.346314	0.6663	0.313701	-0.352599	0.352599
chr6:163131719-163131794	75	0.362381	0.286364	0.319298	0.421958	0.691667	0.682143	0.664331	0.482078	0.135594	0.209589	0.3475	0.630055	0.282555	0.282555	yes	129
chr6:164632869-164632968	99	0.133838	0.0557692	0.228571	0.0487179	0.704396	0.558766	0.446667	0.141667	0.179853	0.562729	0.116724	0.462874	0.34615	0.34615
chr6:166285280-166285446	166	0.216667	0.60067	0.088961	0.0663607	0.38525	0.378638	0.773684	0.762103	0.534309	0.395047	0.243165	0.574919	0.331754	0.331754
chr6:167195716-167195796	80	0.965152	0.864986	0.84337	0.878289	0.680789	0.532751	0.708333	0.518295	0.121782	0.190039	0.887949	0.610042	-0.277907	0.277907	yes	130
chr6:167358780-167359061	281	0.778091	0.683673	0.813839	0.821817	0.651347	0.21322	0.530446	0.395833	0.138143	0.438126	0.774355	0.447711	-0.326644	0.326644
chr6:168190661-168190795	134	0.522928	0.568572	0.660829	0.633135	0.438161	0.0732026	0.278036	0.39744	0.137901	0.364959	0.596366	0.29671	-0.299656	0.299656
chr6:168592240-168592318	78	0.315523	0.285714	0.328885	0.291987	0.766748	0.625947	0.627976	0.230208	0.0431704	0.53654	0.305527	0.56272	0.257193	0.257193
chr7:1072840-1073493	653	0.64401	0.558383	0.745748	0.42978	0.261359	0.338374	0.47966	0.207077	0.315968	0.272583	0.59448	0.321617	-0.272863	0.272863
chr7:1073925-1074503	578	0.498419	0.619526	0.675655	0.60138	0.455225	0.424076	0.457794	0.149188	0.177236	0.308606	0.598745	0.371571	-0.227174	0.227174
chr7:1320780-1321677	897	0.343897	0.05387	0.190162	0.0854802	0.701409	0.562121	0.462087	0.195981	0.290027	0.505427	0.168352	0.480399	0.312047	0.312047
chr7:2455009-2455151	142	0.468056	0.106111	0.17601	0.296717	0.739988	0.715608	0.774173	0.264683	0.361944	0.509491	0.261723	0.623613	0.361889	0.361889
chr7:6312586-6314002	1416	0.277104	0.560259	0.578178	0.467032	0.731179	0.799996	0.803706	0.751314	0.301073	0.0725267	0.470643	0.771549	0.300906	0.300906
chr7:6912984-6913109	125	0.701549	0.310268	0.816084	0.429018	0.897998	0.856593	0.857639	0.71526	0.505816	0.182738	0.56423	0.831872	0.267643	0.267643
chr7:6927010-6927629	619	0.47015	0.228867	0.373228	0.409566	0.568121	0.768118	0.753607	0.743769	0.241282	0.199997	0.370453	0.708404	0.337951	0.337951	yes	131
chr7:6957203-6957621	418	0.613828	0.28314	0.608011	0.244408	0.755133	0.749712	0.684589	0.719666	0.36942	0.0705438	0.437347	0.727275	0.289928	0.289928
chr7:6958590-6958655	65	0.518466	0.204487	0.728919	0.0393939	0.8664	0.764663	0.729241	0.587418	0.689525	0.278981	0.372816	0.736931	0.364114	0.364114
chr7:6958973-6959086	113	0.578297	0.247775	0.751246	0.332265	0.950438	0.839216	0.737022	0.781548	0.503471	0.213417	0.477396	0.827056	0.34966	0.34966
chr7:6965301-6966130	829	0.728744	0.254617	0.780629	0.271912	0.852659	0.870093	0.832056	0.736861	0.526012	0.133232	0.508975	0.822917	0.313942	0.313942
chr7:9203251-9203977	726	0.114744	0.210823	0.398641	0.167066	0.643283	0.579868	0.572115	0.432116	0.283898	0.211166	0.222818	0.556846	0.334027	0.334027	yes	132
chr7:9871986-9872003	17	0.200893	0.245536	0	0.232143	0.833333	0.104167	0.958333	0.333333	0.245536	0.854167	0.169643	0.557292	0.387649	0.387649
chr7:12588943-12589651	708	0.623896	0.28275	0.615477	0.321043	0.656473	0.751543	0.841846	0.812844	0.341146	0.185373	0.460791	0.765676	0.304885	0.304885
chr7:16672779-16673009	230	0.248571	0.193182	0.456667	0.279365	0.459524	0.463889	0.630952	0.766162	0.263485	0.306638	0.294446	0.580132	0.285685	0.285685
chr7:18938450-18938520	70	0.370455	0.364444	0.316926	0.120921	0.73598	0.774747	0.738095	0.12381	0.249534	0.650938	0.293187	0.593158	0.299972	0.299972
chr7:22161023-22161204	181	0.269425	0.531227	0.298993	0.533716	0.744464	0.289813	0.862831	0.852213	0.264291	0.573018	0.40834	0.68733	0.27899	0.27899
chr7:23045787-23046031	244	0	0.133358	0.0732601	0.119992	0.500794	0.266667	0.420671	0.201349	0.133358	0.299444	0.0816526	0.34737	0.265717	0.265717	yes	133
chr7:23415174-23415411	237	0.130142	0.2192	0.460275	0.0396381	0.229019	0.854277	0.586356	0.419759	0.420637	0.625258	0.212314	0.522353	0.310039	0.310039
chr7:23462382-23462509	127	0.375754	0.59623	0.404482	0.555983	0.825594	0.80815	0.787132	0.768732	0.220477	0.0568611	0.483112	0.797402	0.31429	0.31429	yes	134
chr7:23904448-23904512	64	0.0949074	0.157998	0.0395299	0.257511	0.446678	0.299206	0.803157	0.0719697	0.217981	0.731187	0.137486	0.405253	0.267766	0.267766
chr7:28489448-28489523	75	0.132698	0.0949495	0.227778	0.0333333	0.657273	0.692521	0.405	0.265801	0.194444	0.426721	0.12219	0.505149	0.382959	0.382959
chr7:38049662-38049747	85	0.0999629	0.0911111	0.115385	0.225873	0.656176	0.488736	0.57799	0.0409524	0.134762	0.615224	0.133083	0.440964	0.307881	0.307881
chr7:38391400-38392165	765	0.391306	0.137235	0.556402	0.34641	0.813091	0.715023	0.608834	0.34463	0.419167	0.468461	0.357838	0.620394	0.262556	0.262556
chr7:38392511-38392730	219	0.458123	0.138609	0.534583	0.16109	0.867877	0.886801	0.655954	0.380468	0.395974	0.506333	0.323101	0.697775	0.374674	0.374674
chr7:39293325-39293569	244	0.286395	0.113495	0.701236	0.499418	0.802851	0.745334	0.69097	0.648125	0.58774	0.154726	0.400136	0.72182	0.321684	0.321684
chr7:47655458-47656707	1249	0.392751	0.261601	0.358593	0.194095	0.700695	0.63526	0.718442	0.465245	0.198657	0.253196	0.30176	0.629911	0.328151	0.328151	yes	135
chr7:47980424-47980682	258	0.385371	0.262426	0.422567	0.209429	0.724603	0.692967	0.579423	0.347521	0.213138	0.377083	0.319948	0.586128	0.26618	0.26618
chr7:48054818-48055374	556	0.209398	0.118497	0.45309	0.513336	0.658101	0.710458	0.833298	0.82714	0.394839	0.175197	0.32358	0.757249	0.433669	0.433669
chr7:56525856-56526453	597	0.286791	0.182113	0.446914	0.560648	0.859545	0.844444	0.798313	0.589782	0.378535	0.269764	0.369116	0.773021	0.403905	0.403905
chr7:64699784-64700268	484	0.112683	0.333605	0.365518	0.434074	0.841359	0.627356	0.580134	0.529828	0.321391	0.311531	0.31147	0.644669	0.333199	0.333199
chr7:64893482-64894281	799	0.0965324	0.14419	0.342867	0.257576	0.626821	0.705265	0.483959	0.289893	0.246334	0.415371	0.210291	0.526485	0.316193	0.316193
chr7:69300249-69300288	39	0.357639	0.261905	0.175	0.125992	0.376923	0.375	0.903571	0.439248	0.231647	0.528571	0.230134	0.523686	0.293552	0.293552
chr7:77906482-77906777	295	0.0912698	0.0798611	0.111742	0.124306	0.40625	0.175	0.53534	0.364823	0.0444444	0.36034	0.101795	0.370353	0.268558	0.268558
chr7:85113494-85113539	45	0.208333	0	0.18109	0.075	0.610227	0.432692	0.371032	0.441964	0.208333	0.239196	0.116106	0.463979	0.347873	0.347873	yes	136
chr7:95101051-95101530	479	0.149074	0.129762	0.218793	0.151781	0.3412	0.392496	0.622222	0.654061	0.0890311	0.31286	0.162352	0.502495	0.340143	0.340143
chr7:96892705-96893846	1141	0.125397	0.462917	0.24408	0.0853389	0.630327	0.374745	0.376617	0.77647	0.377578	0.401725	0.229433	0.53954	0.310107	0.310107
chr7:97490674-97490751	77	0.394085	0.430909	0.167273	0.287821	0.596338	0.704701	0.737631	0.284632	0.263636	0.452999	0.320022	0.580825	0.260804	0.260804
chr7:97883751-97883869	118	0.0648301	0.0247934	0.0305556	0.0373737	0.227728	0.476492	0.24331	0.458622	0.0400367	0.248764	0.0393882	0.351538	0.31215	0.31215	yes	137
chr7:101770326-101770363	37	0.316987	0.313074	0.388636	0.205556	0.606818	0.509615	0.758929	0.605655	0.183081	0.249313	0.306063	0.620254	0.314191	0.314191	yes	138
chr7:108900158-108900222	64	0.073695	0.0842803	0.21553	0.258578	0.764286	0.764796	0.411806	0	0.184883	0.764796	0.158021	0.485222	0.327201	0.327201
chr7:118805634-118805985	351	0.298215	0.547619	0.467697	0.402194	0.659407	0.621759	0.837374	0.616196	0.249404	0.221178	0.428931	0.683684	0.254753	0.254753	yes	139
chr7:122878359-122878391	32	0.25	0.190476	0.193452	0.18956	0.250992	0.598214	0.598653	0.494943	0.0604396	0.347661	0.205872	0.485701	0.279828	0.279828
chr7:130307347-130308335	988	0.403181	0.365912	0.202062	0.382146	0.719959	0.631335	0.734356	0.470607	0.201119	0.263749	0.338325	0.639064	0.300739	0.300739	yes	140
chr7:136753383-136753453	70	0.1588	0.250101	0.045	0.168889	0.788117	0.667249	0.502637	0.134779	0.205101	0.653339	0.155697	0.523196	0.367498	0.367498
chr7:138516035-138516427	392	0.337713	0.348599	0.0713384	0.420988	0.732506	0.548242	0.700852	0.506323	0.34965	0.226183	0.29466	0.621981	0.327321	0.327321
chr7:145634727-145636129	1402	0.26878	0.213897	0.181836	0.327845	0.496707	0.567198	0.787004	0.321153	0.14601	0.465851	0.24809	0.543016	0.294926	0.294926
chr7:146728022-146728076	54	0.3	0.279091	0.177922	0.220659	0.434343	0.785	0.619697	0.242794	0.122078	0.542206	0.244418	0.520459	0.276041	0.276041
chr7:148955754-148955897	143	0.435023	0.230506	0.553323	0.210714	0.584375	0.689583	0.720734	0.480871	0.342609	0.239863	0.357392	0.618891	0.261499	0.261499
chr7:150035749-150035831	82	0.562266	0.184295	0.892857	0.193155	0.212698	0.437906		0.0982143	0.708562	0.339692	0.458143	0.249606	-0.208537	0.208537
chr7:152366807-152366951	144	0.199152	0.123647	0.145147	0.460714	0.410703	0.628429	0.281254	0.759524	0.337067	0.47827	0.232165	0.519977	0.287812	0.287812
chr7:153719088-153719688	600	0.159392	0.131561	0.0870748	0.0456349	0.505489	0.342394	0.514488	0.0579365	0.113757	0.456551	0.105916	0.355077	0.249161	0.249161
chr7:153786503-153786724	221	0.47037	0.217547	0.122049	0.299166	0.670298	0.530476	0.7904	0.314959	0.348322	0.475441	0.277283	0.576533	0.29925	0.29925
chr7:156543834-156544000	166	0.360865	0.590718	0.526759	0.241164	0.829302	0.864064	0.937469	0.343568	0.349554	0.593901	0.429877	0.743601	0.313724	0.313724
chr7:158188064-158188176	112	0.407568	0.113851	0.0780582	0.333117	0.761676	0.326242	0.75369	0.305028	0.32951	0.456648	0.233149	0.536659	0.30351	0.30351
chr7:158316727-158316784	57	0	0.18199	0.124537	0.121795	0.746296	0.234933	0.67037	0	0.18199	0.746296	0.107081	0.4129	0.305819	0.305819
chr7:158316811-158316902	91	0.141604	0.150872	0.010101	0.0898955	0.742651	0.124376	0.509091	0.161662	0.140771	0.618274	0.0981182	0.384445	0.286327	0.286327
chr7:159200339-159200552	213	0.258737	0.272382	0.375066	0.371889	0.606784	0.507664	0.604999	0.706322	0.116328	0.198658	0.319519	0.606442	0.286924	0.286924	yes	141
chr8:1359571-1359736	165	0.185081	0.141247	0.19662	0.187825	0.609393	0.612055	0.542326	0.169431	0.0553732	0.442624	0.177693	0.483301	0.305608	0.305608
chr8:1815447-1815487	40	0.140909	0.517857	0.230252	0.329167	0.515909	0.421429	0.666667	0.760989	0.376948	0.33956	0.304546	0.591248	0.286702	0.286702
chr8:4032881-4032991	110	0.231866	0.15	0.222527	0.237471	0.783196	0.477273	0.602679	0.329293	0.0874709	0.453903	0.210466	0.54811	0.337644	0.337644
chr8:4361678-4361828	150	0.1848	0.127408	0.363961	0.284199	0.811728	0.553706	0.581306	0.290794	0.236553	0.520935	0.240092	0.559384	0.319292	0.319292
chr8:4650399-4650561	162	0.142857	0.145833	0	0	0.647096	0.497024	0.364583	0.377778	0.145833	0.282513	0.0721726	0.47162	0.399448	0.399448	yes	142
chr8:5468110-5468127	17	0.571429	0.0669643	0.405556	0.429762	0.859091	0.670455	0.928571	0.566667	0.504464	0.361905	0.368428	0.756196	0.387768	0.387768
chr8:6045054-6045367	313	0.232756	0.288402	0.245515	0.161547	0.801616	0.553258	0.635872	0.0681341	0.126854	0.733481	0.232055	0.51472	0.282665	0.282665
chr8:7075910-7077321	1411	0.379214	0.175778	0.633683	0.397646	0.80664	0.823016	0.64414	0.458642	0.457905	0.364373	0.39658	0.68311	0.286529	0.286529
chr8:9249432-9249486	54	0.633333	0.516667	0.783024	0.144444	0.372024	0.193122	0.416285	0.0208333	0.63858	0.395452	0.519367	0.250566	-0.268801	0.268801
chr8:11921459-11921836	377	0.30951	0.277431	0.470734	0.27962	0.627198	0.642935	0.50622	0.650025	0.193303	0.143805	0.334324	0.606595	0.272271	0.272271	yes	143
chr8:12581958-12582534	576	0.332299	0.211125	0.25018	0.172662	0.698234	0.708909	0.359138	0.3122	0.159636	0.396709	0.241567	0.51962	0.278054	0.278054
chr8:12589315-12589819	504	0.443288	0.356205	0.439411	0.263061	0.771181	0.788809	0.498456	0.4056	0.180227	0.383209	0.375491	0.616011	0.24052	0.24052
chr8:12595720-12595859	139	0.398427	0.23109	0.447312	0.198785	0.837143	0.791061	0.560461	0.395421	0.248528	0.441722	0.318904	0.646021	0.327118	0.327118
chr8:12614836-12616038	1202	0.562913	0.394307	0.38631	0.309722	0.797024	0.728427	0.708894	0.545238	0.253191	0.251786	0.413313	0.694896	0.281583	0.281583	yes	144
chr8:12640576-12640680	104	0.219643	0.1875	0.198634	0.143056	0.711927	0.826618	0.53972	0.15989	0.0765873	0.666728	0.187208	0.559539	0.372331	0.372331
chr8:12650885-12651404	519	0.309999	0.176611	0.235662	0.128833	0.574217	0.602601	0.430627	0.287765	0.181166	0.314837	0.212776	0.473802	0.261026	0.261026
chr8:12668696-12669066	370	0.361134	0.280785	0.537337	0.470851	0.824309	0.920971	0.592737	0.479754	0.256552	0.441217	0.412527	0.704443	0.291916	0.291916
chr8:12679498-12682866	3368	0.392204	0.23499	0.329247	0.193177	0.765651	0.784737	0.494572	0.384748	0.199027	0.39999	0.287404	0.607427	0.320022	0.320022
chr8:12695771-12696367	596	0.402036	0.200954	0.442348	0.222233	0.741938	0.738369	0.559234	0.635433	0.241394	0.182704	0.316893	0.668744	0.351851	0.351851	yes	145
chr8:12700884-12702776	1892	0.362319	0.267585	0.481525	0.328044	0.681489	0.72217	0.589105	0.533088	0.21394	0.189081	0.359868	0.631463	0.271595	0.271595	yes	146
chr8:12703750-12704842	1092	0.311459	0.189157	0.373491	0.211829	0.739466	0.653781	0.387279	0.458373	0.184334	0.352187	0.271484	0.559725	0.288241	0.288241
chr8:16656557-16656615	58	0.446667	0.321368	0.514286	0.563889	0.165253	0.85119	0.115385	0.3	0.242521	0.735806	0.461552	0.357957	-0.103595	0.103595
chr8:20351550-20351740	190	0.296417	0.271389	0.475	0.414823	0.698112	0.683916	0.88652	0.590909	0.203611	0.295611	0.364407	0.714864	0.350457	0.350457	yes	147
chr8:22498980-22499049	69	0.562654	0.562857	0.560476	0.760556	0.83355	0.805051	0.948252	0.95	0.200079	0.144949	0.611636	0.884213	0.272577	0.272577	yes	148
chr8:24045590-24045641	51	0.17	0.446429	0.109444	0.577143	0.9	0.689011	0.657143	0.184848	0.467698	0.715152	0.325754	0.607751	0.281997	0.281997
chr8:29401100-29401787	687	0.182634	0.169525	0.240722	0.289485	0.663227	0.514791	0.736884	0.242987	0.119959	0.493897	0.220591	0.539472	0.318881	0.318881
chr8:29997495-29998707	1212	0.314826	0.286498	0.422267	0.378123	0.674378	0.771189	0.672199	0.52068	0.13577	0.250509	0.350428	0.659612	0.309183	0.309183	yes	149
chr8:30555600-30556046	446	0.702978	0.750109	0.858454	0.708233	0.341745	0.10673	0.853281	0.333828	0.155476	0.746551	0.754944	0.408896	-0.346048	0.346048
chr8:36316876-36316893	17	0.0741758	0	0	0	0.676786	0.178571	0.375	0.0791667	0.0741758	0.597619	0.018544	0.327381	0.308837	0.308837
chr8:39278200-39278367	167	0.326667	0.270238	0.6225	0.287137	0.784993	0.688426	0.657283	0.479365	0.352262	0.305628	0.376635	0.652517	0.275881	0.275881
chr8:40117148-40117267	119	0.231905	0.112637	0.275397	0.331349	0.879167	0.504091	0.623932	0.195	0.218712	0.684167	0.237822	0.550547	0.312725	0.312725
chr8:46381887-46382066	179	0.279817	0.0605696	0.209487	0.138136	0.827778	0.666061	0.48447	0.127965	0.219247	0.699812	0.172003	0.526568	0.354566	0.354566
chr8:46413555-46413879	324	0.371695	0.0312506	0.08323	0.199484	0.75257	0.558926	0.416782	0.123642	0.340444	0.628929	0.171415	0.46298	0.291565	0.291565
chr8:47091441-47092235	794	0.301389	0.191964	0.286014	0.27549	0.755357	0.742929	0.534091	0.705357	0.109425	0.221266	0.263714	0.684434	0.420719	0.420719	yes	150
chr8:48229748-48229889	141	0.648918	0.370159	0.738095	0.473736	0.842857	0.772381	0.878552	0.86	0.367937	0.106171	0.557727	0.838448	0.280721	0.280721
chr8:50686857-50686874	17	0.0714286	0	0	0.475	0.645833	0.4	0.671131	0	0.475	0.671131	0.136607	0.429241	0.292634	0.292634
chr8:52844320-52844934	614	0.30829	0.162924	0.0935945	0.105786	0.775632	0.437745	0.61596	0.147071	0.214696	0.628561	0.167649	0.494102	0.326453	0.326453
chr8:54300218-54300378	160	0.0496795	0	0	0.025661	0.53869	0.37872	0.314187	0.0416667	0.0496795	0.497024	0.0188351	0.318316	0.299481	0.299481
chr8:55489112-55489477	365	0.243254	0.777862	0.451765	0.1138	0.781818	0.272479	0.840029	0.833077	0.664063	0.56755	0.39667	0.681851	0.285181	0.285181
chr8:57083000-57083440	440	0.46465	0.645918	0.761523	0.396588	0.420299	0.372899	0.375812	0.0298001	0.364934	0.390499	0.56717	0.299703	-0.267467	0.267467
chr8:57204635-57204942	307	0.584155	0.456597	0.546124	0.730167	0.880531	0.868218	0.850807	0.895236	0.27357	0.0444297	0.579261	0.873698	0.294437	0.294437	yes	151
chr8:57205023-57205292	269	0.586707	0.442922	0.619446	0.686113	0.823013	0.888187	0.856498	0.894526	0.24319	0.0715136	0.583797	0.865556	0.281759	0.281759	yes	152
chr8:57215744-57219098	3354	0.219737	0.26563	0.213193	0.551643	0.57971	0.879822	0.814586	0.848146	0.33845	0.300112	0.312551	0.780566	0.468015	0.468015
chr8:58676573-58676615	42	0.120455	0.247024	0.159188	0.122222	0.444444	0.344444	0.846362	0.0333333	0.126569	0.813029	0.162222	0.417146	0.254924	0.254924
chr8:64920389-64920711	322	0.162727	0.19899	0.138095	0.16958	0.796703	0.654751	0.570815	0.20303	0.0608947	0.593673	0.167348	0.556325	0.388977	0.388977
chr8:65132636-65132867	231	0.421429	0.466443	0.57453	0.540614	0.30123	0.365476	0.410023	0.0604167	0.153101	0.349606	0.500754	0.284286	-0.216467	0.216467
chr8:68540570-68540735	165	0.125618	0.148016	0.416667	0.247511	0.532168	0.586667	0.597746	0.288289	0.291049	0.309457	0.234453	0.501218	0.266765	0.266765
chr8:75512685-75512724	39	0	0.111722	0.0571429	0.0222222	0.311905	0.261681	0.33	0.273636	0.111722	0.0683193	0.0477717	0.294305	0.246534	0.246534	yes	153
chr8:79400231-79400486	255	0.200964	0.1	0.0722789	0.0726852	0.549603	0.122403	0.58054	0.380968	0.128685	0.458138	0.111482	0.408378	0.296897	0.296897
chr8:82880885-82881029	144	0.183418	0.191585	0.419279	0.291916	0.855026	0.831791	0.684019	0.10119	0.235861	0.753836	0.27155	0.618007	0.346457	0.346457
chr8:83242666-83242683	17	0.0192308	0.149725	0	0.0625	0.517857	0.197689	0.48125	0.0607639	0.149725	0.457093	0.057864	0.31439	0.256526	0.256526
chr8:83256269-83256322	53	0.133333	0	0.0949074	0.0625	0.857753	0.170118	0.501852	0.267066	0.133333	0.687636	0.0726852	0.449197	0.376512	0.376512
chr8:83290411-83290581	170	0.0617962	0.0123457	0.0527389	0.133886	0.671317	0.101894	0.37209	0.151851	0.12154	0.569423	0.0651917	0.324288	0.259096	0.259096
chr8:88675257-88675577	320	0.787896	0.795209	0.857113	0.773424	0.602083	0.502579	0.643696	0.293535	0.0836889	0.350161	0.803411	0.510473	-0.292938	0.292938
chr8:88675779-88676575	796	0.467372	0.38107	0.551509	0.59439	0.383623	0.186281	0.157187	0.0732898	0.21332	0.310333	0.498585	0.200095	-0.29849	0.29849
chr8:88703624-88703713	89	0.652778	0.881481	0.946667	0.837338	0.452645	0.468849	0.657167	0.579275	0.293889	0.204521	0.829566	0.539484	-0.290082	0.290082	yes	154
chr8:88725491-88726225	734	0.858235	0.834382	0.768449	0.834444	0.293651	0.359307	0.676013	0.676264	0.0897861	0.382613	0.823878	0.501309	-0.322569	0.322569
chr8:88859604-88859960	356	0.788589	0.799512	0.822663	0.760714	0.509734	0.516964	0.79428	0.293651	0.0619488	0.500629	0.79287	0.528657	-0.264212	0.264212
chr8:89310328-89310350	22	0.615128	0.893333	0.813095	0.758022	0.466667	0.507937	0.633333	0.157143	0.278205	0.47619	0.769895	0.44127	-0.328625	0.328625
chr8:90321878-90322405	527	0.170903	0.111763	0.321827	0.114222	0.397863	0.475	0.672036	0.379079	0.210064	0.292957	0.179679	0.480995	0.301316	0.301316	yes	155
chr8:90503157-90503421	264	0.545063	0.291815	0.413815	0.451659	0.894123	0.718182	0.8321	0.511744	0.253248	0.382378	0.425588	0.739037	0.313449	0.313449
chr8:91280017-91280440	423	0.16303	0.02	0.107143	0.148571	0.524444	0.28	0.525657	0.399827	0.14303	0.245657	0.109686	0.432482	0.322796	0.322796	yes	156
chr8:92026594-92026693	99	0.196032	0	0.107341	0.0238095	0.358974	0.35989	0.397418	0.492635	0.196032	0.13366	0.0817956	0.402229	0.320434	0.320434	yes	157
chr8:95070898-95071207	309	0.142045	0.15	0.716667	0.327902	0.781182	0.821875	0.576623	0.433333	0.574621	0.388542	0.334153	0.653254	0.3191	0.3191
chr8:95071346-95071557	211	0.159646	0.0648148	0.562471	0.294139	0.496798	0.85	0.674242	0.401876	0.497656	0.448124	0.270268	0.605729	0.335461	0.335461
chr8:95348591-95348764	173	0.393723	0.526814	0.475794	0.580556	0.802985	0.887654	0.875247	0.635231	0.186833	0.252423	0.494221	0.80028	0.306058	0.306058	yes	158
chr8:103633022-103633188	166	0.555886	0.305844	0.264899	0.555556	0.813333	0.854167	0.678571	0.338384	0.290987	0.515783	0.420546	0.671114	0.250568	0.250568
chr8:107086604-107086769	165	0.0489796	0.0578704	0.0684343	0.0422865	0.477886	0.401876	0.482928	0.191965	0.0261478	0.290963	0.0543927	0.388664	0.334271	0.334271	yes	159
chr8:107599115-107599688	573	0.35822	0.332939	0.447704	0.274374	0.618994	0.736174	0.613086	0.640626	0.17333	0.123088	0.353309	0.65222	0.298911	0.298911	yes	160
chr8:111437939-111438108	169	0.0515152	0.0333333	0.0771429	0.234444	0.255928	0.533333	0.520635	0.471212	0.201111	0.277405	0.099109	0.445277	0.346168	0.346168	yes	161
chr8:114884236-114884370	134	0.138095	0.487855	0.51447	0.325637	0.810317	0.591582	0.718842	0.383838	0.376375	0.426479	0.366514	0.626145	0.259631	0.259631
chr8:118204373-118204624	251	0.36775	0.47037	0.498557	0.450971	0.844612	0.922222	0.586496	0.639926	0.130807	0.335726	0.446912	0.748314	0.301402	0.301402
chr8:118514611-118515058	447	0.317551	0.375992	0.212169	0.233333	0.717978	0.495513	0.631854	0.581772	0.163823	0.222465	0.284761	0.606779	0.322018	0.322018	yes	162
chr8:119716201-119716637	436	0.227381	0.284762	0.244048	0.382756	0.430208	0.691667	0.559452	0.644066	0.155375	0.261458	0.284737	0.581348	0.296611	0.296611	yes	163
chr8:120132914-120133131	217	0.553571	0.419524	0.395908	0.389591	0.751429	0.969697	0.819048	0.538977	0.16398	0.43072	0.439648	0.769788	0.330139	0.330139
chr8:121045984-121046051	67	0.0965986	0.015873	0.17619	0.206746	0.496258	0.614399	0.447619	0.210895	0.190873	0.403504	0.123852	0.442293	0.318441	0.318441
chr8:126235436-126237144	1708	0.762769	0.665911	0.794945	0.728833	0.474574	0.463023	0.505269	0.190149	0.129033	0.31512	0.738114	0.408254	-0.329861	0.329861
chr8:127061716-127061822	106	0.285185	0.176224	0.252373	0.187531	0.784158	0.665962	0.605769	0.276368	0.108961	0.507789	0.225328	0.583064	0.357736	0.357736
chr8:127748981-127749331	350	0.888817	0.888172	0.490278	0.599066	0.137731	0.598993	0.5301	0.464538	0.398539	0.461261	0.716583	0.432841	-0.283743	0.283743
chr8:128403481-128412319	8838	0.656223	0.797521	0.777396	0.738393	0.124533	0.422086	0.620404	0.553231	0.141298	0.495872	0.742383	0.430063	-0.31232	0.31232
chr8:128413701-128415226	1525	0.624664	0.868333	0.600926	0.723199	0.108547	0.241865	0.550595	0.65837	0.267407	0.549823	0.704281	0.389844	-0.314436	0.314436
chr8:128417206-128419253	2047	0.722943	0.869117	0.737326	0.816502	0.209112	0.525199	0.75083	0.545842	0.146174	0.541718	0.786472	0.507746	-0.278726	0.278726
chr8:128513075-128513799	724	0.628633	0.799928	0.586364	0.736905	0.152976	0.2438	0.681341	0.602778	0.213564	0.528365	0.687957	0.420224	-0.267733	0.267733
chr8:129272689-129273340	651	0.615307	0.776586	0.814406	0.659468	0.215491	0.510251	0.307449	0.475928	0.199099	0.29476	0.716442	0.37728	-0.339162	0.339162	yes	164
chr8:131052160-131053150	990	0.648853	0.79102	0.564835	0.722098	0.194604	0.260363	0.504674	0.587999	0.226185	0.393394	0.681701	0.38691	-0.294792	0.294792
chr8:131140301-131141176	875	0.570833	0.633865	0.584341	0.793506	0.0745879	0.249573	0.435913	0.593437	0.222673	0.518849	0.645636	0.338378	-0.307259	0.307259
chr8:131146784-131149431	2647	0.603141	0.625822	0.589317	0.555432	0.0993014	0.303007	0.458567	0.441015	0.0703898	0.359266	0.593428	0.325472	-0.267955	0.267955
chr8:131215428-131217361	1933	0.464957	0.65063	0.688889	0.846841	0.0625	0.230682	0.599066	0.621753	0.381883	0.559253	0.662829	0.3785	-0.284329	0.284329
chr8:131360394-131361367	973	0.625203	0.804985	0.873874	0.840171	0.111245	0.359484	0.533392	0.796479	0.248671	0.685235	0.786058	0.45015	-0.335908	0.335908
chr8:131409776-131426187	16411	0.53211	0.720677	0.527412	0.687171	0.142927	0.216144	0.406152	0.556548	0.193266	0.413621	0.616843	0.330443	-0.286399	0.286399
chr8:131429510-131432776	3266	0.547401	0.644265	0.534946	0.707555	0.0832894	0.238254	0.265651	0.606559	0.172608	0.523269	0.608542	0.298438	-0.310103	0.310103
chr8:131439996-131449005	9009	0.625117	0.729639	0.628862	0.759174	0.137604	0.269898	0.469753	0.676757	0.134057	0.539154	0.685698	0.388503	-0.297195	0.297195
chr8:131827695-131828698	1003	0.655532	0.790717	0.640909	0.780796	0.113636	0.593346	0.283516	0.707973	0.149808	0.594336	0.716988	0.424618	-0.292371	0.292371
chr8:132249841-132249964	123	0.457684	0.423739	0.0855355	0.346691	0.852374	0.526962	0.9	0.238126	0.372148	0.661874	0.328413	0.629366	0.300953	0.300953
chr8:133880148-133880159	11	0	0.45	0.121528	0.03125	0.766667	0.75	0.45	0.0416667	0.45	0.725	0.150694	0.502083	0.351389	0.351389
chr8:134400049-134402012	1963	0.618503	0.781443	0.735429	0.659059	0.174103	0.493129	0.527969	0.554457	0.16294	0.380354	0.698609	0.437415	-0.261194	0.261194
chr8:134990887-134990966	79	0.257071	0.3	0.228743	0.574286	0.458406	0.738663	0.489583	0.621677	0.345543	0.280257	0.340025	0.577082	0.237057	0.237057
chr8:135150767-135151714	947	0.643939	0.716434	0.632143	0.878189	0.227077	0.562557	0.559066	0.487637	0.246046	0.33548	0.717676	0.459084	-0.258592	0.258592
chr8:135163890-135165389	1499	0.448887	0.755102	0.846597	0.831271	0.112903	0.639499	0.213858	0.719852	0.39771	0.606949	0.720464	0.421528	-0.298936	0.298936
chr8:135179695-135185001	5306	0.463524	0.805668	0.734892	0.707484	0.146613	0.55064	0.314094	0.534346	0.342145	0.404028	0.677892	0.386423	-0.291469	0.291469
chr8:135192662-135201010	8348	0.343238	0.759495	0.587402	0.706504	0.122904	0.495942	0.230571	0.41799	0.416257	0.373038	0.59916	0.316852	-0.282308	0.282308
chr8:135210843-135212380	1537	0.293003	0.691941	0.71948	0.700209	0.110576	0.4985	0.154748	0.483555	0.426477	0.387923	0.601158	0.311845	-0.289314	0.289314
chr8:135283562-135287127	3565	0.40085	0.766802	0.633394	0.630833	0.175788	0.547724	0.168059	0.469169	0.365952	0.379665	0.60797	0.340185	-0.267785	0.267785
chr8:135764550-135765242	692	0.643939	0.909375	0.861715	0.858333	0.0690476	0.753157	0.562121	0.742313	0.265436	0.684109	0.818341	0.53166	-0.286681	0.286681
chr8:135908521-135908819	298	0.60583	0.75766	0.846941	0.658165	0.132111	0.528244	0.533333	0.630596	0.241111	0.498485	0.717149	0.456071	-0.261078	0.261078
chr8:135918775-135923195	4420	0.596175	0.787464	0.793794	0.764233	0.168278	0.574033	0.311436	0.70474	0.197618	0.536462	0.735417	0.439621	-0.295795	0.295795
chr8:135924445-135926299	1854	0.639447	0.799994	0.74735	0.706264	0.202233	0.561537	0.240559	0.581976	0.160548	0.379743	0.723264	0.396576	-0.326687	0.326687
chr8:135929791-135938022	8231	0.573792	0.810433	0.771883	0.74319	0.184177	0.581765	0.367025	0.580094	0.236642	0.397588	0.724825	0.428265	-0.296559	0.296559
chr8:135941962-135945102	3140	0.614041	0.788877	0.776164	0.757214	0.157016	0.597369	0.433964	0.611391	0.174836	0.454376	0.734074	0.449935	-0.284139	0.284139
chr8:135946071-135954058	7987	0.622574	0.789028	0.773963	0.746622	0.269635	0.549744	0.378422	0.523214	0.166455	0.28011	0.733047	0.430254	-0.302793	0.302793	yes	165
chr8:135960640-135966794	6154	0.662456	0.80691	0.710678	0.701335	0.153658	0.525904	0.365764	0.6359	0.144454	0.482241	0.720345	0.420306	-0.300038	0.300038
chr8:135968252-135976453	8201	0.580105	0.791092	0.729793	0.757736	0.141776	0.504057	0.405723	0.566837	0.210987	0.425061	0.714681	0.404598	-0.310083	0.310083
chr8:135978410-135980174	1764	0.552207	0.830026	0.76403	0.811852	0.171992	0.391296	0.359188	0.415494	0.277819	0.243502	0.739529	0.334493	-0.405036	0.405036	yes	166
chr8:135980866-135995285	14419	0.742986	0.820898	0.813596	0.779064	0.208286	0.505726	0.629471	0.624646	0.0779122	0.421185	0.789136	0.492032	-0.297104	0.297104
chr8:136141030-136142504	1474	0.545238	0.834157	0.789046	0.684666	0.12887	0.458394	0.588127	0.492307	0.28892	0.459256	0.713277	0.416924	-0.296353	0.296353
chr8:136187768-136188772	1004	0.701265	0.701133	0.775169	0.670073	0.0981602	0.490987	0.485902	0.652241	0.105096	0.554081	0.71191	0.431823	-0.280087	0.280087
chr8:137282860-137283369	509	0.137419	0.526524	0.470594	0.0912879	0.851381	0.772277	0.69692	0.388067	0.435236	0.463314	0.306456	0.677161	0.370705	0.370705
chr9:8086810-8086858	48	0.239719	0.377976	0.257605	0.424572	0.709201	0.466521	0.596559	0.586642	0.184853	0.24268	0.324968	0.589731	0.264763	0.264763	yes	167
chr9:10277886-10278105	219	0.219645	0.0871362	0.275116	0.352215	0.860086	0.744139	0.748485	0.076434	0.265079	0.783652	0.233528	0.607286	0.373758	0.373758
chr9:15778211-15778275	64		0	0.164626	0	0.478005	0.345455	0.2	0.22619		0.278005		0.312412
chr9:16389846-16390303	457	0.671856	0.145055	0.74872	0.0982376	0.486205	0.787984	0.891778	0.822044	0.650482	0.405572	0.415967	0.747003	0.331036	0.331036
chr9:16905297-16905489	192	0.0761111	0.278571	0.113276	0.189262	0.743939	0.159524	0.473106	0.901227	0.20246	0.741703	0.164305	0.569449	0.405144	0.405144
chr9:24025481-24025551	70	0.27381	0.464286	0.464286	0.27192	0.736742	0.42023	0.894382	0.656746	0.192366	0.474152	0.368575	0.677025	0.30845	0.30845
chr9:27284924-27285247	323	0.269841	0.180794	0.53071	0.195011	0.539683	0.789683	0.618519	0.282077	0.349917	0.507606	0.294089	0.55749	0.263401	0.263401
chr9:29230651-29230825	174	0.526515	0.404762	0.519954	0.348982	0.784731	0.725	0.744111	0.691132	0.177533	0.0935986	0.450053	0.736244	0.28619	0.28619	yes	168
chr9:30345425-30346065	640	0.0884354	0.074359	0.0630342	0.0708333	0.75	0.9	0.243867	0.916084	0.0254012	0.672217	0.0741655	0.702488	0.628322	0.628322
chr9:34680288-34681097	809	0.229524	0.29203	0.357566	0.165865	0.5	0.874937	0.608897	0.558824	0.191701	0.374937	0.261246	0.635664	0.374418	0.374418
chr9:35184037-35184230	193	0.551557	0.608313	0.798352	0.680576	0.262123	0.317334	0.707908	0.0374343	0.246795	0.670473	0.659699	0.3312	-0.3285	0.3285
chr9:37531992-37532041	49	0.307148	0.35463	0.626144	0.482143	0.942857	0.760956	0.682251	0.75496	0.318995	0.260606	0.442516	0.785256	0.34274	0.34274
chr9:40973216-40974075	859	0.462716	0.549546	0.556266	0.44916	0.750621	0.766167	0.805508	0.600989	0.107107	0.204519	0.504422	0.730821	0.226399	0.226399	yes	169
chr9:41969031-41969076	45	0.0942308	0.247222	0.115385	0.0852273	0.352679	0.308712	0.139205	0.362689	0.161995	0.223485	0.135516	0.290821	0.155305	0.155305	yes	170
chr9:42737439-42737907	468	0.334313	0.437714	0.385913	0.212284	0.761614	0.701149	0.72475	0.421919	0.22543	0.339695	0.342556	0.652358	0.309802	0.309802
chr9:42782709-42783414	705	0.245565	0.215945	0.379676	0.290697	0.499891	0.555225	0.754146	0.344733	0.163731	0.409412	0.282971	0.538499	0.255528	0.255528
chr9:63801061-63801511	450	0.193051	0.115109	0.182468	0.117159	0.581151	0.243741	0.583798	0.212285	0.077941	0.371513	0.151947	0.405244	0.253297	0.253297
chr9:63804857-63806130	1273	0.419807	0.280139	0.427782	0.336241	0.683788	0.549745	0.683539	0.353399	0.147642	0.330389	0.365992	0.567618	0.201625	0.201625
chr9:64097080-64098254	1174	0.476001	0.577381	0.56789	0.25987	0.680556	0.856746	0.805821	0.64	0.317511	0.216746	0.470286	0.745781	0.275495	0.275495
chr9:64123583-64123882	299	0.0909897	0.395764	0.277991	0.0859199	0.422422	0.72404	0.683805	0.32381	0.309844	0.400231	0.212666	0.538519	0.325853	0.325853
chr9:66789522-66789599	77	0.190523	0.125	0.267974	0.131507	0.5608	0.334722	0.401291	0.275	0.142974	0.2858	0.178751	0.392954	0.214203	0.214203	yes	171
chr9:78293268-78293447	179	0.695635	0.614533	0.780556	0.469322	0.952381	0.941392	0.896537	0.839342	0.311233	0.113039	0.640011	0.907413	0.267402	0.267402
chr9:78557000-78558242	1242	0.0690438	0.127657	0.371788	0.270587	0.533944	0.532917	0.696159	0.450471	0.302744	0.245688	0.209769	0.553373	0.343604	0.343604
chr9:81961069-81961102	33	0.347619	0.602381	0.487865	0.5	0.913194	0.652381	1	0.696032	0.254762	0.347619	0.484466	0.815402	0.330935	0.330935
chr9:82960773-82961060	287	0.0931973	0.0714904	0.0102041	0.156705	0.567203	0.321577	0.30501	0.244902	0.146501	0.3223	0.0828993	0.359673	0.276774	0.276774
chr9:85182022-85182117	95	0.240079	0.237415	0.186338	0.129994	0.392517	0.372789	0.582766	0.555102	0.110086	0.209977	0.198457	0.475794	0.277337	0.277337	yes	172
chr9:85286217-85286858	641	0.809829	0.154344	0.916667	0.834304	0.504196	0.91834	0.076409	0.0541758	0.762322	0.864165	0.678786	0.38828	-0.290506	0.290506
chr9:87427036-87427296	260	0.246453	0.416964	0.472842	0.175824	0.851984	0.504346	0.710714	0.515411	0.297017	0.347638	0.328021	0.645614	0.317593	0.317593
chr9:91082561-91082594	33	0.575893	0.5579	0.592803	0.27702	0.680952	1	0.916667	0.758333	0.315783	0.319048	0.500904	0.838988	0.338084	0.338084
chr9:94332082-94333181	1099	0.832134	0.846757	0.859939	0.845593	0.718049	0.810818	0.306381	0.252102	0.0278045	0.558715	0.846106	0.521837	-0.324268	0.324268
chr9:94624645-94625887	1242	0.388308	0.853773	0.571502	0.404152	0.834209	0.884932	0.847038	0.879187	0.465466	0.0507231	0.554433	0.861342	0.306908	0.306908
chr9:97729612-97729766	154	0.167262	0.373545	0.276796	0.183025	0.45779	0.73075	0.595912	0.761111	0.206283	0.303321	0.250157	0.636391	0.386234	0.386234
chr9:110009574-110009639	65	0.404167	0.179487	0.089652	0.0964286	0.650641	0.155303	0.862879	0.293051	0.314515	0.707576	0.192434	0.490468	0.298035	0.298035
chr9:111286432-111286484	52	0.0416667	0.283333	0.266667	0.323838	0.309524	0.503175	0.772381	0.493333	0.282172	0.462857	0.228876	0.519603	0.290727	0.290727
chr9:115086626-115086951	325	0.798833	0.514946	0.551916	0.796116	0.275849	0.264451	0.290936	0.468787	0.283887	0.204337	0.665453	0.325006	-0.340447	0.340447	yes	173
chr9:115087091-115087585	494	0.685158	0.521648	0.357911	0.787841	0.253358	0.151935	0.258414	0.280491	0.42993	0.128556	0.58814	0.236049	-0.35209	0.35209
chr9:122711201-122711242	41	0.747163	0.741499	0.87963	0.647727	0.686532	0.858135	0.447348	0.102988	0.231902	0.755147	0.754005	0.523751	-0.230254	0.230254
chr9:122830529-122830770	241	0.453141	0.030303	0.652292	0.316525	0.680176	0.774395	0.701567	0.430626	0.621989	0.343769	0.363066	0.646691	0.283625	0.283625
chr9:124069442-124069589	147	0.499854	0.596101	0.59964	0.316667	0.772303	0.725168	0.862765	0.74828	0.282973	0.137597	0.503065	0.777129	0.274064	0.274064	yes	174
chr9:133071685-133071962	277	0.540171	0.569853	0.527778	0.454541	0.709722	0.804067	0.778708	0.77833	0.115312	0.0943452	0.523086	0.767707	0.244621	0.244621	yes	175
chr9:133185106-133185229	123	0.783036	0.737778	0.852525	0.714885	0.46695	0.859524	0.294286	0.339394	0.13764	0.565238	0.772056	0.490038	-0.282018	0.282018
chr9:137817746-137820417	2671	0.830028	0.896097	0.684631	0.726937	0.859358	0.540902	0.251437	0.253073	0.211466	0.607922	0.784423	0.476192	-0.308231	0.308231
chr10:187099-187373	274	0.44706	0.313287	0.53869	0.462662	0.493207	0.756073	0.804297	0.784674	0.225404	0.31109	0.440425	0.709563	0.269138	0.269138
chr10:321530-321581	51	0.0166667	0.0185185	0.097619	0	0.284135	0.375	0.592947	0.0556372	0.097619	0.537309	0.0332011	0.32693	0.293729	0.293729
chr10:367139-367214	75	0.0876076	0.0535714	0	0.0269886	0.078125	0.426984	0.183779	0.568056	0.0876076	0.489931	0.0420419	0.314236	0.272194	0.272194
chr10:1101528-1102926	1398	0.859396	0.879945	0.878512	0.88311	0.127109	0.567615	0.886124	0.414913	0.0237144	0.759015	0.875241	0.49894	-0.376301	0.376301
chr10:1772303-1772523	220	0.427071	0.141667	0.496978	0.297475	0.637879	0.766429	0.791049	0.38097	0.355311	0.410079	0.340798	0.644082	0.303284	0.303284
chr10:2192079-2192498	419	0.255087	0.135694	0.0384615	0.335794	0.656995	0.438928	0.679145	0.0395493	0.297332	0.639596	0.191259	0.453654	0.262395	0.262395
chr10:5616233-5616315	82	0.0643939	0.671268	0.230274	0.181155	0.893254	0.739286	0.748214	0	0.606874	0.893254	0.286773	0.595188	0.308416	0.308416
chr10:8533545-8533573	28	0.0428571	0.0147059	0.136364	0.112845	0.834353	0.1837	0.202381	0.25336	0.121658	0.650654	0.076693	0.368448	0.291755	0.291755
chr10:9970962-9971010	48	0	0.177778	0	0.0416667	0.297348	0.464286	0.343939	0.409091	0.177778	0.166937	0.0548611	0.378666	0.323805	0.323805	yes	176
chr10:15212773-15212825	52	0.03367	0.0238095	0	0	0.18254	0.40101	0.462723	0.165152	0.03367	0.297572	0.0143699	0.302856	0.288486	0.288486	yes	177
chr10:15961782-15961892	110	0.585938	0.242424	0.53176	0.654948	0.939394	0.898206	0.895108	0.547324	0.412524	0.39207	0.503768	0.820008	0.31624	0.31624
chr10:18346373-18347073	700	0.290735	0.262803	0.293777	0.204384	0.592528	0.748008	0.738027	0.191158	0.0893928	0.556849	0.262925	0.56743	0.304505	0.304505
chr10:18449100-18449167	67	0.351825	0.199603	0.465108	0.348571	0.645833	0.879444	0.925926	0.261905	0.265505	0.664021	0.341277	0.678277	0.337	0.337
chr10:24500880-24502773	1893	0.295178	0.351517	0.30176	0.393456	0.693702	0.686075	0.555449	0.627795	0.0982772	0.138253	0.335478	0.640755	0.305278	0.305278	yes	178
chr10:24808247-24808504	257	0.396205	0.273802	0.35145	0.428263	0.475397	0.729715	0.775132	0.559772	0.154462	0.299735	0.36243	0.635004	0.272574	0.272574	yes	179
chr10:25374149-25375212	1063	0.025	0.139205	0.506015	0.375794	0.825893	0.693535	0.628571	0.556052	0.481015	0.269841	0.261503	0.676013	0.414509	0.414509
chr10:26671606-26672078	472	0.460847	0.843915	0.219884	0.536962	0.718333	0.804689	0.840353	0.883812	0.624032	0.165479	0.515402	0.811797	0.296395	0.296395
chr10:27228341-27228564	223	0.228426	0.173512	0.318767	0.0955628	0.140678	0.517998	0.702667	0.551296	0.223204	0.561989	0.204067	0.47816	0.274093	0.274093
chr10:27325254-27325458	204	0.0822844	0.0166667	0.895152	0.1	0.68	0.475	0.532143	0.670887	0.878485	0.205	0.273526	0.589507	0.315982	0.315982
chr10:27701230-27701304	74	0.35381	0.637013	0.155731	0.08	0.151392	0.738974	0.65641	0.905476	0.557013	0.754084	0.306638	0.613063	0.306425	0.306425
chr10:28705989-28706317	328	0.137193	0.0388889	0.191343	0.0699255	0.32889	0.471692	0.585811	0.379612	0.152454	0.256921	0.109338	0.441501	0.332164	0.332164	yes	180
chr10:35716128-35716269	141	0.197371	0.339534	0.290246	0.371402	0.696322	0.453666	0.647863	0.476326	0.17403	0.242656	0.299638	0.568544	0.268906	0.268906	yes	181
chr10:36587738-36588052	314	0.325878	0.127961	0.201812	0.235565	0.696303	0.56115	0.545202	0.39355	0.197917	0.302754	0.222804	0.549051	0.326247	0.326247
chr10:36825210-36825231	21	0.0571429	0.1	0.0869048	0.382857	0.193333	0.3	0.613333	0.96	0.325714	0.766667	0.156726	0.516667	0.35994	0.35994
chr10:45631042-45631266	224	0.478571	0.251711	0.499008	0.33532	0.637599	0.66216	0.667698	0.869444	0.247297	0.231845	0.391153	0.709225	0.318073	0.318073	yes	182
chr10:46043917-46044210	293	0.207587	0.0292063	0.307167	0	0.327152	0.710556	0.575807	0.152279	0.307167	0.558276	0.13599	0.441449	0.305458	0.305458
chr10:47139325-47139749	424	0.106905	0.0418939	0.102832	0.1622	0.288789	0.5604	0.567107	0.245037	0.120306	0.322071	0.103458	0.415333	0.311875	0.311875
chr10:50344581-50344738	157	0.0608466	0.0953373	0.262876	0.0851641	0.326389	0.441567	0.494526	0.649809	0.202029	0.32342	0.126056	0.478073	0.352017	0.352017
chr10:50630446-50631584	1138	0.711574	0.676367	0.792869	0.514365	0.293787	0.40068	0.263393	0.218425	0.278504	0.182255	0.673794	0.294071	-0.379723	0.379723	yes	183
chr10:53018657-53018982	325	0.784416	0.347222	0.202143	0.477727	0.138462	0.153571	0.254286	0.154872	0.582273	0.115824	0.452877	0.175298	-0.277579	0.277579
chr10:62388556-62388601	45	0.412179	0.0821429	0.511667	0.136364	0.800397	0.670476	0.511209	0.501786	0.429524	0.298611	0.285588	0.620967	0.335379	0.335379
chr10:66845858-66846119	261	0.294733	0.279295	0.449048	0.10147	0.62019	0.382842	0.747168	0.665679	0.347578	0.364326	0.281136	0.60397	0.322834	0.322834
chr10:70624841-70624982	141	0.146717	0	0.113889	0.210101	0.853956	0.519913	0.0984848	0.208161	0.210101	0.755471	0.117677	0.420129	0.302452	0.302452
chr10:76161202-76161395	193	0.254949	0.119829	0.377345	0.21511	0.566017	0.61	0.471169	0.470049	0.257516	0.139951	0.241808	0.529309	0.2875	0.2875	yes	184
chr10:79662967-79662993	26	0	0.4	0.3125	0.633385	0.411111	0.75	0.916667	0.805952	0.633385	0.505556	0.336471	0.720933	0.384461	0.384461
chr10:80041057-80041097	40	0.65	0.258333	0.46746	0.4	0.905556	0.916667	0.751263	0.95	0.391667	0.198737	0.443948	0.880871	0.436923	0.436923
chr10:80058820-80058964	144	0.10119	0.0960916	0.145644	0.0967257	0.322619	0.253816	0.499038	0.422654	0.0495524	0.245223	0.109913	0.374532	0.264619	0.264619	yes	185
chr10:80059711-80060572	861	0.330986	0.222089	0.377827	0.208919	0.507777	0.550599	0.608743	0.449056	0.168908	0.159688	0.284956	0.529044	0.244088	0.244088	yes	186
chr10:81963192-81964354	1162	0.30455	0.350008	0.313248	0.184759	0.446034	0.753338	0.528653	0.732888	0.165249	0.307304	0.288141	0.615228	0.327087	0.327087
chr10:82305284-82306422	1138	0.258333	0.0935897	0.292308	0.240476	0.61	0.53596	0.448081	0.707727	0.198718	0.259646	0.221177	0.575442	0.354265	0.354265	yes	187
chr10:87688552-87688737	185	0.259119	0.179524	0.507721	0.0740909	0.473016	0.493254	0.609073	0.671429	0.43363	0.198413	0.255113	0.561693	0.306579	0.306579
chr10:95761020-95761461	441	0.484796	0.227768	0.355962	0.255592	0.807319	0.630601	0.487593	0.65	0.257029	0.319726	0.331029	0.643878	0.312849	0.312849
chr10:100683687-100683930	243	0.613333	0.603448	0.805357	0.676468	0.345787	0.289739	0.617168	0.216837	0.201909	0.400331	0.674652	0.367383	-0.307269	0.307269
chr10:105917422-105917619	197	0.642274	0.025	0.0555556	0.371032	0.60506	0.807692	0.548716	0.460764	0.617274	0.346928	0.273465	0.605558	0.332093	0.332093
chr10:106709609-106709738	129	0.595795	0.457143	0.715152	0.557576	0.813605	0.861753	0.827922	0.745522	0.258009	0.116231	0.581416	0.812201	0.230784	0.230784	yes	188
chr10:108166624-108166773	149	0.683333	0.856331	0.678571	0.767677	0.472768	0.547028	0.622024	0.265316	0.17776	0.356708	0.746478	0.476784	-0.269694	0.269694
chr10:109122114-109123238	1124	0.679221	0.740657	0.819907	0.854293	0.316077	0.55199	0.63108	0.625992	0.175072	0.315003	0.773519	0.531285	-0.242234	0.242234
chr10:116963162-116963392	230	0.333333	0.183295	0.292187	0.218066	0.717605	0.761153	0.476019	0.604903	0.150038	0.285134	0.256721	0.63992	0.383199	0.383199	yes	189
chr10:120869355-120869444	89	0.317776	0.136111	0.102137	0	0.694413	0.619481	0.530811	0.0208333	0.317776	0.67358	0.139006	0.466384	0.327378	0.327378
chr10:122698629-122698855	226	0.242295	0.360482	0.288143	0.232653	0.50002	0.743878	0.567048	0.755195	0.127829	0.255174	0.280893	0.641535	0.360642	0.360642	yes	190
chr10:124794316-124794421	105	0.492361	0	0.492424	0.10101	0.660714	0.449269	0.608333	0.419192	0.492424	0.241522	0.271449	0.534377	0.262928	0.262928
chr10:127848427-127848836	409	0.105963	0.186718	0.0610989	0.0591067	0.699524	0.438687	0.339278	0.0509268	0.127612	0.648597	0.103222	0.382104	0.278882	0.278882
chr10:131578454-131578528	74	0.374882	0.253375	0.239755	0.422222	0.604654	0.857978	0.782893	0.286953	0.182468	0.571024	0.322559	0.633119	0.310561	0.310561
chr10:133112953-133113175	222	0.482384	0.400887	0.365674	0.35299	0.731506	0.903357	0.568053	0.648603	0.129394	0.335304	0.400484	0.71288	0.312396	0.312396
chr11:762963-763080	117	0.899031	0.919518	0.90522	0.886905	0.193015	0.786722	0.7375	0.793382	0.0326128	0.600368	0.902668	0.627655	-0.275014	0.275014
chr11:1459899-1460383	484	0.697449	0.840763	0.811569	0.490512	0.316347	0.239635	0.735243	0.0978949	0.350252	0.637348	0.710073	0.34728	-0.362793	0.362793
chr11:1461266-1461451	185	0.455978	0.769298	0.771638	0.343004	0.185763	0.0383541	0.74283	0.029972	0.428634	0.712858	0.584979	0.24923	-0.33575	0.33575
chr11:3406397-3406686	289	0.475193	0.288459	0.519088	0.297544	0.820845	0.828483	0.601927	0.562534	0.23063	0.265948	0.395071	0.703447	0.308376	0.308376	yes	191
chr11:3407029-3407432	403	0.514192	0.222727	0.585952	0.3079	0.860568	0.824008	0.653454	0.557821	0.363225	0.302747	0.407693	0.723963	0.31627	0.31627
chr11:3411546-3411922	376	0.376902	0.230576	0.374709	0.265269	0.801955	0.854648	0.48997	0.399325	0.146326	0.455324	0.311864	0.636475	0.324611	0.324611
chr11:3413026-3413257	231	0.477827	0.323873	0.582395	0.324412	0.849151	0.835296	0.683215	0.428913	0.258521	0.420238	0.427127	0.699144	0.272017	0.272017
chr11:3413678-3414079	401	0.465402	0.267862	0.526856	0.350982	0.847822	0.840015	0.580408	0.473211	0.258994	0.374611	0.402775	0.685364	0.282588	0.282588
chr11:3414738-3415205	467	0.470902	0.258756	0.480435	0.197548	0.78504	0.837557	0.546868	0.398815	0.282887	0.438742	0.35191	0.64207	0.29016	0.29016
chr11:3419418-3420675	1257	0.459881	0.270884	0.495915	0.291694	0.770737	0.868565	0.734894	0.424007	0.225032	0.444557	0.379593	0.699551	0.319957	0.319957
chr11:3427538-3428245	707	0.412453	0.267841	0.469174	0.221339	0.795578	0.833758	0.558874	0.380973	0.247835	0.452786	0.342702	0.642296	0.299594	0.299594
chr11:3429380-3429536	156	0.517521	0.0912122	0.371329	0.212919	0.702778	0.828341	0.419567	0.318182	0.426309	0.510159	0.298245	0.567217	0.268971	0.268971
chr11:4250965-4251050	85	0.522222	0.388725	0.755403	0.427503	0.829842	0.846853	0.78125	0.843681	0.366677	0.0656031	0.523463	0.825407	0.301943	0.301943
chr11:10616031-10616081	50	0.622685	0.441799	0.782407	0.438552	0.122378	0.344444	0.365741	0.12	0.343855	0.245741	0.571361	0.238141	-0.33322	0.33322
chr11:17800726-17801150	424	0.349351	0.314755	0.376192	0.174603	0.540741	0.62697	0.573018	0.614823	0.201589	0.0862296	0.303725	0.588888	0.285163	0.285163	yes	192
chr11:22773173-22774087	914	0.369558	0.736548	0.148596	0.182001	0.789993	0.710392	0.761128	0.827503	0.587952	0.117111	0.359176	0.772254	0.413078	0.413078
chr11:23500642-23502453	1811	0.430868	0.368571	0.357972	0.310682	0.719121	0.684242	0.721537	0.633333	0.120187	0.0882035	0.367023	0.689558	0.322535	0.322535	yes	193
chr11:25196810-25197417	607	0.746032	0.583889	0.746429	0.701705	0.160238	0.229011	0.431212	0.622698	0.16254	0.46246	0.694513	0.36079	-0.333724	0.333724
chr11:25342786-25343283	497	0.770701	0.762995	0.856803	0.844248	0.471614	0.376649	0.754024	0.735328	0.0938078	0.377375	0.808687	0.584404	-0.224283	0.224283
chr11:25362604-25364913	2309	0.798647	0.80094	0.802646	0.67606	0.547894	0.277734	0.64595	0.746786	0.126586	0.469053	0.769573	0.554591	-0.214982	0.214982
chr11:26610056-26610207	151	0.243651	0.176439	0.449103	0.40487	0.52861	0.559498	0.691053	0.764391	0.272664	0.23578	0.318516	0.635888	0.317372	0.317372	yes	194
chr11:29636512-29637560	1048	0.772882	0.702579	0.828421	0.826997	0.221881	0.357686	0.772187	0.73033	0.125841	0.550306	0.78272	0.520521	-0.262199	0.262199
chr11:30527047-30527486	439	0.384657	0.0943168	0.374419	0.222566	0.582831	0.587593	0.453232	0.703911	0.29034	0.250678	0.26899	0.581891	0.312902	0.312902	yes	195
chr11:36345794-36347243	1449	0.316131	0.184367	0.450121	0.256192	0.636791	0.816356	0.644546	0.589136	0.265753	0.22722	0.301703	0.671707	0.370004	0.370004	yes	196
chr11:37500775-37500945	170	0.909402	0.709695	0.841558	0.755664	0.302597	0.40381	0.701099	0.488528	0.199707	0.398502	0.80408	0.474008	-0.330071	0.330071
chr11:42419513-42419810	297	0.627498	0.767652	0.795767	0.91369	0.0845238	0.331156	0.607194	0.779588	0.286193	0.695064	0.776152	0.450615	-0.325537	0.325537
chr11:42454382-42456247	1865	0.654425	0.395156	0.819556	0.604661	0.125107	0.521258	0.261991	0.401935	0.4244	0.396151	0.618449	0.327573	-0.290877	0.290877
chr11:42672072-42672730	658	0.754383	0.758028	0.831409	0.751177	0.45118	0.382158	0.669712	0.422917	0.0802322	0.287554	0.773749	0.481492	-0.292258	0.292258	yes	197
chr11:50266313-50267032	719	0.213837	0.0903929	0.338423	0.0951023	0.694886	0.516539	0.32967	0.265568	0.24803	0.429318	0.184439	0.451666	0.267227	0.267227
chr11:57716866-57716963	97	0.898087	0.860872	0.934608	0.902707	0.687948	0.871717	0.831807	0	0.0737355	0.871717	0.899069	0.597868	-0.301201	0.301201
chr11:58285115-58287266	2151	0.65119	0.819494	0.785369	0.744202	0.173333	0.437199	0.73848	0.58161	0.168303	0.565147	0.750064	0.482656	-0.267408	0.267408
chr11:58311334-58312336	1002	0.84284	0.791748	0.912815	0.816518	0.247757	0.634112	0.757892	0.61216	0.121067	0.510135	0.84098	0.56298	-0.278	0.278
chr11:58353809-58355110	1301	0.575946	0.736962	0.825492	0.862378	0.181105	0.423873	0.497822	0.749933	0.286433	0.568827	0.750195	0.463183	-0.287011	0.287011
chr11:67720747-67721948	1201	0.575303	0.272633	0.85828	0.420331	0.866512	0.912385	0.782471	0.765664	0.585647	0.146721	0.531637	0.831758	0.300121	0.300121
chr11:67730566-67731176	610	0.297789	0.196575	0.578185	0.224432	0.734172	0.651468	0.469831	0.638689	0.38161	0.264341	0.324245	0.62354	0.299295	0.299295
chr11:67758586-67758797	211	0.667638	0.292674	0.670588	0.197106	0.843463	0.888198	0.725527	0.655449	0.473482	0.232749	0.457002	0.778159	0.321158	0.321158
chr11:67845236-67845323	87	0.439755	0.202886	0.713255	0.232546	0.778846	0.758523	0.4698	0.567745	0.510369	0.309046	0.397111	0.643729	0.246618	0.246618
chr11:67881004-67881569	565	0.578758	0.197707	0.671583	0.235714	0.952137	0.882435	0.679933	0.560718	0.473876	0.391418	0.420941	0.768806	0.347865	0.347865
chr11:67947505-67947834	329	0.387528	0.169012	0.641031	0.243472	0.658848	0.709291	0.708065	0.324546	0.472019	0.384744	0.360261	0.600188	0.239927	0.239927
chr11:67972309-67972623	314	0.729758	0.289953	0.879221	0.427617	0.918555	0.88896	0.774074	0.796425	0.589268	0.144481	0.581637	0.844504	0.262866	0.262866
chr11:67973365-67974460	1095	0.67904	0.369841	0.788697	0.350611	0.840004	0.858597	0.711504	0.790205	0.438086	0.147093	0.547047	0.800078	0.25303	0.25303
chr11:69650836-69651658	822	0.281122	0.306722	0.169503	0.178218	0.385612	0.528789	0.69969	0.571991	0.13722	0.314078	0.233891	0.54652	0.312629	0.312629
chr11:71594030-71596714	2684	0.288852	0.160725	0.558992	0.195204	0.728971	0.642555	0.527473	0.498886	0.398267	0.230085	0.300943	0.599471	0.298528	0.298528
chr11:71619671-71623472	3801	0.314401	0.186329	0.492949	0.14978	0.814912	0.690526	0.54884	0.387098	0.343169	0.427814	0.285865	0.610344	0.324479	0.324479
chr11:71624045-71624239	194	0.389033	0.0473485	0.24334	0.133333	0.48254	0.460932	0.424026	0.331788	0.341685	0.150751	0.203264	0.424822	0.221558	0.221558
chr11:71624904-71626767	1863	0.401344	0.197882	0.595589	0.203499	0.806197	0.792585	0.638919	0.491785	0.397707	0.314412	0.349578	0.682372	0.332793	0.332793
chr11:71636696-71636801	105	0.47381	0.247388	0.70656	0.268636	0.926029	0.848964	0.704733	0.530729	0.459173	0.395301	0.424098	0.752614	0.328515	0.328515
chr11:71647261-71647888	627	0.531663	0.305575	0.590181	0.396646	0.850039	0.873519	0.767066	0.767988	0.284606	0.106452	0.456016	0.814653	0.358637	0.358637	yes	198
chr11:71655178-71655310	132	0.623346	0.266346	0.683974	0.226389	0.848329	0.802198	0.827273	0.534388	0.457585	0.313941	0.450014	0.753047	0.303033	0.303033
chr11:71659110-71659880	770	0.550209	0.366801	0.557599	0.23592	0.800783	0.853902	0.769564	0.505868	0.321679	0.348034	0.427632	0.732529	0.304897	0.304897
chr11:71692115-71692237	122	0.241567	0.197727	0.508373	0.201852	0.615984	0.640512	0.649603	0.420238	0.310646	0.229365	0.28738	0.581584	0.294204	0.294204
chr11:71709303-71709440	137	0.0606061	0.0551282	0.360652	0.0680272	0.551254	0.546485	0.372511	0.301515	0.305524	0.249739	0.136103	0.442941	0.306838	0.306838
chr11:71713358-71713598	240	0.247619	0.189637	0.47669	0.217262	0.785714	0.6875	0.416667	0.411713	0.287053	0.374001	0.282802	0.575399	0.292597	0.292597
chr11:71742379-71743017	638	0.205847	0.1163	0.311183	0.140164	0.617865	0.607231	0.354079	0.412082	0.194883	0.263786	0.193374	0.497814	0.304441	0.304441	yes	199
chr11:71749481-71749791	310	0.273182	0.18381	0.529881	0.140241	0.705726	0.634241	0.475	0.412474	0.38964	0.293252	0.281778	0.55686	0.275082	0.275082
chr11:71754621-71754803	182	0.482143	0.436364	0.691153	0.122024	0.771212	0.836607	0.629464	0.674038	0.569129	0.207143	0.432921	0.727831	0.29491	0.29491
chr11:71759891-71760550	659	0.368443	0.261344	0.481163	0.229489	0.830529	0.874591	0.503171	0.414129	0.251674	0.460462	0.33511	0.655605	0.320495	0.320495
chr11:71772219-71772975	756	0.468497	0.2235	0.447823	0.176305	0.828227	0.652249	0.532029	0.418833	0.292192	0.409394	0.329031	0.607835	0.278803	0.278803
chr11:71777382-71777534	152	0.41655	0.114286	0.46	0.267366	0.687619	0.752778	0.471612	0.5875	0.345714	0.281166	0.31455	0.624877	0.310327	0.310327
chr11:71782289-71782486	197	0.514754	0.25671	0.753205	0.324814	0.927584	0.899603	0.785224	0.415751	0.496495	0.511833	0.462371	0.75704	0.29467	0.29467
chr11:71803419-71804673	1254	0.562638	0.317023	0.802655	0.456555	0.883649	0.824726	0.819593	0.824629	0.485632	0.0640559	0.534718	0.83815	0.303432	0.303432
chr11:77313480-77314085	605	0.417417	0.457982	0.55639	0.276517	0.770828	0.878924	0.905977	0.597009	0.279874	0.308969	0.427077	0.788185	0.361108	0.361108
chr11:86929177-86929237	60	0.302083	0.519897	0.277778	0.116288	0.462798	0.916667	0.424242	0.486607	0.403609	0.492424	0.304011	0.572578	0.268567	0.268567
chr11:87517248-87518002	754	0.540179	0.664286	0.628846	0.517361	0.319444	0.282071	0.208751	0.374038	0.146925	0.165287	0.587668	0.296076	-0.291592	0.291592	yes	200
chr11:89245648-89245900	252	0.148641	0.0474772	0.203609	0.0765346	0.624107	0.161485	0.725848	0.103565	0.156132	0.622284	0.119065	0.403751	0.284686	0.284686
chr11:89668343-89668390	47	0.142216	0.318298	0.214015	0.466518	0.7331	0.535417	0.670833	0.419526	0.324302	0.313574	0.285262	0.589719	0.304457	0.304457
chr11:93414237-93414289	52	0.421429	0.419048	0.833333	0.294643	0.86875	0.95	0.585417	0.6	0.53869	0.364583	0.492113	0.751042	0.258929	0.258929
chr11:93838663-93839040	377	0.271479	0.504286	0.472479	0.340159	0.815	0.810606	0.842564	0.294444	0.232807	0.54812	0.3971	0.690654	0.293553	0.293553
chr11:94787458-94787681	223	0.310415	0.251535	0.0856732		0.637919	0.452381	0.472279	0.601339		0.185538		0.540979
chr11:97082419-97082724	305	0.221296	0.241071	0.204945	0.19798	0.619367	0.416667	0.768182	0.298611	0.0430916	0.469571	0.216323	0.525707	0.309383	0.309383
chr11:100060860-100061373	513	0.282372	0.215742	0.405696	0.19714	0.775598	0.601976	0.706956	0.297619	0.208556	0.477979	0.275237	0.595537	0.3203	0.3203
chr11:107966616-107966936	320	0.149603	0.208171	0.359524	0.13331	0.658323	0.728968	0.430416	0.273502	0.226214	0.455466	0.212652	0.522802	0.31015	0.31015
chr11:109232858-109234023	1165	0.644509	0.697407	0.648469	0.742735	0.192162	0.39386	0.740653	0.588193	0.0982256	0.548491	0.68328	0.478717	-0.204563	0.204563
chr11:109281877-109282438	561	0.888528	0.930961	0.83888	0.90368	0.420703	0.3	0.819118	0.792778	0.0920809	0.519118	0.890512	0.58315	-0.307363	0.307363
chr11:109390148-109391043	895	0.762273	0.814478	0.839478	0.806187	0.184444	0.386051	0.856271	0.602137	0.0772054	0.671827	0.805604	0.507226	-0.298378	0.298378
chr11:109427609-109427951	342	0.64871	0.962963	0.67605	0.763187	0.206169	0.103896	0.491907	0.486039	0.314253	0.388011	0.762728	0.322003	-0.440725	0.440725
chr11:115941680-115941912	232	0.720556	0.789192	0.804895	0.64	0.179365	0.422222	0.722857	0.3	0.164895	0.543492	0.738661	0.406111	-0.33255	0.33255
chr11:128241802-128241878	76	0.185185	0.180952	0.261219	0.309294	0.862963	0.617908	0.618162	0.210956	0.128341	0.652007	0.234163	0.577497	0.343335	0.343335
chr11:128884727-128884758	31	0.924206	0.705455	0.711515	0.88	0.263333	0.490714	0.784176	0.39359	0.218752	0.520842	0.805294	0.482953	-0.322341	0.322341
chr11:129832226-129832319	93	0.413808	0.511008	0.618552	0.325	0.945055	0.786626	0.786966	0.402152	0.293552	0.542903	0.467092	0.7302	0.263108	0.263108
chr11:129848317-129848404	87	0.650794	0.88381	0.937037	0.687143	0.56526		0.271627	0.225992	0.286243	0.339268	0.789696	0.354293	-0.435403	0.435403
chr11:134155513-134155581	68	0.42	0.392814	0.552048	0.381494	0.735015	0.948235	0.792306	0.412222	0.170554	0.536013	0.436589	0.721945	0.285356	0.285356
chr11:134156763-134156947	184	0.311243	0.464324	0.593656	0.573188	0.857458	0.898887	0.825831	0.561965	0.282413	0.336922	0.485603	0.786035	0.300432	0.300432
chr11:134657030-134657337	307	0.697792	0.823411	0.850549	0.759343	0.504865	0.336661	0.706665	0.389463	0.152756	0.370004	0.782774	0.484414	-0.29836	0.29836
chr12:4881196-4881736	540	0.352795	0.175561	0.220035	0.37351	0.753873	0.901351	0.572204	0.225096	0.197949	0.676255	0.280475	0.613131	0.332656	0.332656
chr12:5646549-5647886	1337	0.292579	0.466564	0.460592	0.406942	0.649092	0.558539	0.841403	0.78482	0.173985	0.282865	0.406669	0.708463	0.301794	0.301794	yes	201
chr12:8261117-8261162	45	0.672619	0.111742	0.705009	0.472944	0.911508	0.728571	0.668803	0.745581	0.593266	0.242705	0.490579	0.763616	0.273037	0.273037
chr12:9160352-9160969	617	0.286415	0.35216	0.329539	0.524768	0.79584	0.418717	0.787302	0.787032	0.238352	0.377123	0.373221	0.697223	0.324002	0.324002
chr12:10202686-10203153	467	0.360198	0.638668	0.511327	0.433949	0.765544	0.861472	0.73975	0.769319	0.27847	0.121722	0.486036	0.784021	0.297986	0.297986	yes	202
chr12:10343333-10343910	577	0.579546	0.154844	0.692045	0.403597	0.931481	0.748413	0.610076	0.627218	0.5372	0.321405	0.457508	0.729297	0.271789	0.271789
chr12:12006941-12007182	241	0.107407	0.373823	0.131627	0.0621849	0.732133	0.242764	0.211329	0.691837	0.311638	0.520804	0.168761	0.469516	0.300755	0.300755
chr12:20107533-20108386	853	0.16647	0.417718	0.168712	0.325253	0.699471	0.569472	0.675172	0.33597	0.251248	0.363501	0.269538	0.570021	0.300483	0.300483
chr12:21249811-21250882	1071	0.32546	0.0939944	0.140154	0.1147	0.429996	0.39629	0.608327	0.399132	0.231466	0.212036	0.168577	0.458436	0.289859	0.289859	yes	203
chr12:22036847-22036886	39	0.253535	0.221818	0.193269	0.129762	0.4925	0.866667	0.32008	0.162381	0.123773	0.704286	0.199596	0.460407	0.260811	0.260811
chr12:22693157-22693286	129	0.120662	0.0835363	0.0706845	0.182433	0.800991	0.148798	0.423444	0.234779	0.111749	0.652193	0.114329	0.402003	0.287674	0.287674
chr12:23715065-23715216	151	0.0673485	0.02	0.155177	0.0333333	0.641204	0.377072	0.170752	0.232738	0.135177	0.470452	0.0689647	0.355441	0.286477	0.286477
chr12:27910106-27910475	369	0.529466	0.568333	0.311111	0.511522	0.555556	0.807273	0.859167	0.788462	0.257222	0.303611	0.480108	0.752614	0.272506	0.272506
chr12:30121326-30121479	153	0.244689	0.178097	0.0657887	0.10641	0.71889	0.289568	0.651022	0.147701	0.1789	0.571189	0.148746	0.451795	0.303049	0.303049
chr12:34395459-34395662	203	0.19724	0.0758353	0.222436	0.242853	0.648889	0.454365	0.656799	0.289141	0.167018	0.367657	0.184591	0.512299	0.327707	0.327707
chr12:47217819-47217869	50	0.25	0.234848	0.314583	0.392857	0.55	0.754464	0.706746	0.45	0.158009	0.304464	0.298072	0.615303	0.31723	0.31723
chr12:49290263-49290378	115	0.575113	0.249718	0.428768	0.114466	0.751921	0.806668	0.649471	0.346292	0.460647	0.460376	0.342017	0.638588	0.296572	0.296572
chr12:58637684-58637844	160	0.150453	0.42127	0.494545	0.483333	0.656743	0.711982	0.90011	0.479489	0.344092	0.420621	0.3874	0.687081	0.29968	0.29968
chr12:60612526-60612896	370	0.706187	0.808862	0.89302	0.746131	0.144841	0.378497	0.610119	0.722564	0.186833	0.577723	0.78855	0.464005	-0.324545	0.324545
chr12:60696299-60697159	860	0.636645	0.635041	0.567712	0.688334	0.102172	0.122559	0.62963	0.626852	0.120622	0.527457	0.631933	0.370303	-0.26163	0.26163
chr12:60969477-60970651	1174	0.789029	0.5771	0.861165	0.825534	0.189069	0.338988	0.611896	0.757393	0.284064	0.568324	0.763207	0.474337	-0.28887	0.28887
chr12:61075131-61076823	1692	0.74016	0.579816	0.709872	0.72907	0.340247	0.456678	0.625596	0.389487	0.160344	0.285348	0.689729	0.453002	-0.236727	0.236727	yes	204
chr12:61091658-61095285	3627	0.719789	0.790883	0.799908	0.761715	0.248934	0.212846	0.653146	0.798528	0.0801195	0.585683	0.768074	0.478364	-0.28971	0.28971
chr12:61106608-61112975	6367	0.701194	0.730164	0.707392	0.736818	0.248047	0.213255	0.610607	0.643138	0.0356231	0.429883	0.718892	0.428762	-0.29013	0.29013
chr12:61143576-61144067	491	0.765556	0.429744	0.808333	0.651215	0.215325	0.224091	0.228617	0.672899	0.37859	0.457574	0.663712	0.335233	-0.328479	0.328479
chr12:61148753-61151851	3098	0.765599	0.561891	0.80875	0.763628	0.251137	0.213085	0.450134	0.792304	0.246859	0.579219	0.724967	0.426665	-0.298302	0.298302
chr12:61156967-61158673	1706	0.769815	0.613525	0.771483	0.723016	0.156734	0.136281	0.369025	0.773202	0.157958	0.636921	0.71946	0.358811	-0.360649	0.360649
chr12:61166023-61167495	1472	0.755062	0.681765	0.706695	0.761446	0.154962	0.237533	0.545862	0.617482	0.0796805	0.46252	0.726242	0.38896	-0.337282	0.337282
chr12:61169541-61171800	2259	0.653465	0.559913	0.64042	0.737031	0.115109	0.215566	0.468284	0.549585	0.177117	0.434476	0.647707	0.337136	-0.310571	0.310571
chr12:61184249-61184969	720	0.681874	0.719199	0.774838	0.691142	0.306922	0.28268	0.701216	0.672788	0.0929642	0.418536	0.716763	0.490901	-0.225862	0.225862
chr12:61201465-61203576	2111	0.629347	0.672711	0.782028	0.738828	0.22572	0.120613	0.645116	0.74506	0.152681	0.624447	0.705728	0.434127	-0.271601	0.271601
chr12:61213719-61214751	1032	0.685346	0.358175	0.587143	0.628644	0.172619	0.249206	0.437263	0.564033	0.327171	0.391414	0.564827	0.35578	-0.209046	0.209046
chr12:61224547-61226297	1750	0.660648	0.489683	0.798974	0.700299	0.118718	0.120899	0.590842	0.718645	0.309292	0.599927	0.662401	0.387276	-0.275125	0.275125
chr12:61304335-61305693	1358	0.666718	0.551369	0.795541	0.554167	0.246764	0.304147	0.428459	0.650732	0.244172	0.403968	0.641949	0.407526	-0.234423	0.234423
chr12:61398234-61399975	1741	0.668188	0.792048	0.634632	0.719246	0.148485	0.450505	0.395507	0.582197	0.157416	0.433712	0.703529	0.394173	-0.309355	0.309355
chr12:63225679-63225896	217	0.497222	0.125	0.530952	0.248751	0.587302	0.897619	0.861905	0.259375	0.405952	0.638244	0.350481	0.65155	0.301069	0.301069
chr12:63499765-63500536	771	0.133775	0.160549	0.454707	0.191597	0.73753	0.806817	0.788949	0.335468	0.320931	0.47135	0.235157	0.667191	0.432034	0.432034
chr12:63524512-63525277	765	0.177991	0.174155	0.489224	0.143873	0.771025	0.91244	0.777802	0.276311	0.345351	0.636129	0.246311	0.684394	0.438084	0.438084
chr12:63525691-63526676	985	0.405734	0.326737	0.699189	0.370079	0.834224	0.847919	0.804318	0.370774	0.372452	0.477145	0.450435	0.714309	0.263874	0.263874
chr12:63542193-63543527	1334	0.0919621	0.0415943	0.305138	0.0645833	0.599245	0.564282	0.603242	0.250261	0.263544	0.35298	0.12582	0.504258	0.378438	0.378438
chr12:63686445-63687107	662	0.224773	0.063244	0.47872	0.0721543	0.457786	0.498474	0.569817	0.167439	0.415476	0.402378	0.209723	0.423379	0.213656	0.213656
chr12:63746556-63747027	471	0.441033	0.569316	0.245544	0.489841	0.106678	0.0331942	0.322531	0.127825	0.323772	0.289336	0.436434	0.147557	-0.288877	0.288877
chr12:68003710-68003862	152	0.168333	0.0740079	0.170797	0.27328	0.856588	0.50491	0.431192	0.131346	0.199272	0.725243	0.171605	0.481009	0.309404	0.309404
chr12:73457395-73458380	985	0.818798	0.85638	0.743269	0.809491	0.277778	0.425441	0.66201	0.799735	0.113111	0.521958	0.806984	0.541241	-0.265743	0.265743
chr12:78002749-78004600	1851	0.317262	0.382077	0.655197	0.581432	0.632292	0.841144	0.762511	0.671183	0.337935	0.208852	0.483992	0.726782	0.24279	0.24279
chr12:98627054-98627118	64	0.364881	0.301136	0.407468	0.229464	0.209135	0.828869	0.6931	0.637374	0.178003	0.619734	0.325737	0.592119	0.266382	0.266382
chr12:104266556-104266690	134	0.109315	0.0277778	0.0388889	0.117801	0.484081	0.405042	0.360317	0.395492	0.0900235	0.123764	0.0734458	0.411233	0.337787	0.337787	yes	205
chr12:104266893-104267123	230	0.322381	0.0964286	0.201587	0.22362	0.639762	0.65404	0.64154	0.46722	0.225952	0.18682	0.211004	0.600641	0.389637	0.389637	yes	206
chr12:105993925-105993991	66	0.10867	0.120625	0.545815	0	0.551227	0.711442	0.405556	0.300712	0.545815	0.41073	0.193778	0.492234	0.298457	0.298457
chr12:106943582-106943599	17	0.391176	0.497475	0.392857	0.495726	0.791667	0.927083	1	0.777778	0.106298	0.222222	0.444309	0.874132	0.429823	0.429823	yes	207
chr12:111957016-111957071	55	0.786818	0.953663	0.971429	0.89158	0.594091	0.76958	0.937374	0.0432692	0.18461	0.894105	0.900872	0.586079	-0.314794	0.314794
chr12:117305180-117305279	99	0.4138	0.371769	0.325353	0.449062	0.638393	0.628388	0.895692	0.792358	0.123709	0.267303	0.389996	0.738708	0.348711	0.348711	yes	208
chr12:117731281-117731322	41	0.0730159	0.114286	0.49652	0.103297	0.514286	0.607143	0.830303	0.0885714	0.423504	0.741732	0.19678	0.510076	0.313296	0.313296
chr12:127946820-127947065	245	0.551247	0.752325	0.384444	0.496089	0.902614	0.777666	0.914899	0.924074	0.367881	0.146409	0.546026	0.879813	0.333787	0.333787
chr12:129697529-129698037	508	0.225253	0.19479	0.376429	0.367879	0.71334	0.648095	0.61369	0.437222	0.181639	0.276118	0.291087	0.603087	0.312	0.312	yes	209
chr12:130905207-130905280	73	0.344257	0.720328	0.80191	0.527537	0.431944	0	0.602146	0.105903	0.457652	0.602146	0.598508	0.284998	-0.31351	0.31351
chr12:132399532-132400003	471	0.729507	0.808197	0.828266	0.576614	0.143191	0.251381	0.891975	0.470602	0.251652	0.748784	0.735646	0.439287	-0.296359	0.296359
chr12:132400217-132400590	373	0.641058	0.779315	0.625812	0.575176	0.0764676	0.0332256	0.769786	0.512712	0.204139	0.736561	0.65534	0.348048	-0.307292	0.307292
chr12:132570224-132571202	978	0.866556	0.875136	0.854786	0.853786	0.492466	0.622322	0.863785	0.327763	0.0213506	0.536023	0.862566	0.576584	-0.285982	0.285982
chr12:132571578-132571764	186	0.881088	0.832171	0.861171	0.92197	0.41948	0.588397	0.874742	0.456736	0.0897987	0.455262	0.8741	0.584839	-0.289261	0.289261
chr12:132603372-132603607	235	0.120751	0.0244652	0.150752	0.0160654	0.025147	0.733577	0.587016	0	0.134687	0.733577	0.0780084	0.336435	0.258427	0.258427
chr13:21613972-21614694	722	0.0657516	0.832381	0.115476	0.116667	0.6	0.0511509	0.744048	0.885042	0.766629	0.833891	0.282569	0.57006	0.287491	0.287491
chr13:22863739-22864804	1065	0.123228	0.0568213	0.374494	0.112436	0.658071	0.610138	0.397241	0.247786	0.317673	0.410284	0.166745	0.478309	0.311564	0.311564
chr13:23068351-23068400	49	0.030303	0.0151515	0.120833	0.0119048	0.0333333	0.295238	0.64213	0.375126	0.108929	0.608796	0.0445482	0.336457	0.291909	0.291909
chr13:23482656-23483328	672	0.583333	0.356151	0.477885	0.857913	0.931439	0.860417	0.877232	0.936538	0.501762	0.0761218	0.56882	0.901407	0.332586	0.332586
chr13:23508948-23509263	315	0.180794	0.206923	0.300595	0.107821	0.330629	0.826163	0.532051	0.329352	0.192775	0.496811	0.199033	0.504549	0.305516	0.305516
chr13:26203202-26203870	668	0.281803	0.362781	0.315485	0.296267	0.52605	0.652092	0.632086	0.724367	0.0809784	0.198317	0.314084	0.633649	0.319565	0.319565	yes	210
chr13:26983185-26983480	295	0.0440909	0.0878608	0.351802	0.0700501	0.15596	0.808793	0.85785	0.0978769	0.307711	0.759973	0.138451	0.48012	0.341669	0.341669
chr13:27340820-27340943	123	0.152341	0.493611	0.426532	0.490177	0.615238	0.76827	0.523788	0.725804	0.34127	0.244482	0.390665	0.658275	0.26761	0.26761
chr13:27340990-27341268	278	0.313905	0.509109	0.459917	0.50345	0.564378	0.715562	0.694382	0.751491	0.195203	0.187113	0.446595	0.681454	0.234858	0.234858	yes	211
chr13:30065702-30065789	87	0.361039	0.177551	0.278877	0.168254	0.790079	0.927644	0.459163	0.135714	0.192785	0.791929	0.24643	0.57815	0.33172	0.33172
chr13:48928352-48928441	89	0.356392	0.237121	0.453515	0.147463	0.536905	0.805434	0.563261	0.337798	0.306053	0.467637	0.298623	0.56085	0.262227	0.262227
chr13:54507366-54507501	135	0.332479	0.563889	0.274394	0.349286	0.779762	0.57987	0.731746	0.806239	0.289495	0.226369	0.380012	0.724404	0.344393	0.344393	yes	212
chr13:60572623-60574019	1396	0.147323	0.0573591	0.0857808	0.223113	0.504967	0.406983	0.443954	0.326374	0.165754	0.178593	0.128394	0.42057	0.292176	0.292176	yes	213
chr13:66617061-66619711	2650	0.574439	0.805433	0.827627	0.694551	0.460746	0.770932	0.374384	0.22532	0.253188	0.545612	0.725513	0.457845	-0.267667	0.267667
chr13:76849326-76849393	67	0.92096	0.540212	0.108207	0.319444	0	0.313131	0	0.309524	0.812753	0.313131	0.472206	0.155664	-0.316542	0.316542
chr13:78020033-78020050	17	0	0.03125	0.111111	0.102778	0.477273	0.330556	0.270833	0.134615	0.111111	0.342657	0.0612847	0.303319	0.242035	0.242035
chr13:79624642-79625164	522	0.771032	0.606667	0.433089	0.0481283	0.726667	0.79116	0.585354	0.821365	0.722903	0.236011	0.464729	0.731136	0.266407	0.266407
chr13:80302752-80303107	355	0.381115	0.278556	0.277197	0.48655	0.813321	0.693835	0.78915	0.401214	0.209353	0.412108	0.355854	0.67438	0.318526	0.318526
chr13:81911657-81912054	397	0.194872	0.26461	0.146596	0.32909	0.536418	0.389965	0.504167	0.520427	0.182494	0.146454	0.233792	0.487744	0.253952	0.253952	yes	214
chr13:82038529-82039553	1024	0.447894	0.784019	0.741585	0.559199	0.386441	0.366547	0.228563	0.138548	0.336125	0.247894	0.633174	0.280025	-0.353149	0.353149
chr13:82164937-82165040	103	0.149169	0.114987	0.0469975	0.219235	0.713064	0.350512	0.357885	0.200893	0.172238	0.512171	0.132597	0.405588	0.272991	0.272991
chr13:82938296-82938352	56	0.307946	0.0910256	0.293056	0.278186	0.849702	0.801541	0.601399	0.114583	0.216921	0.735119	0.242553	0.591806	0.349253	0.349253
chr13:86743522-86743567	45	0.262121	0	0.386111	0.191667	0.414286	0.775	0.433333	0.410606	0.386111	0.364394	0.209975	0.508306	0.298332	0.298332
chr13:91718171-91718205	34	0.138558	0.0811966	0	0.2	0.190741	0.2	0.592424	0.393939	0.2	0.401684	0.104939	0.344276	0.239337	0.239337
chr13:92053752-92053989	237	0.0858586	0.149405	0.0659674	0.0930736	0.630317	0.415842	0.339574	0.0829781	0.0834374	0.547339	0.0985761	0.367178	0.268602	0.268602
chr13:93960969-93961104	135	0.441518	0.517007	0.415923	0.383654	0.878571	0.826465	0.847272	0.553571	0.133353	0.325	0.439525	0.77647	0.336945	0.336945
chr13:95371840-95371892	52	0.252857	0.0844444	0.237121	0.129365	0.514242	0.619164	0.394872	0.291667	0.168413	0.327497	0.175947	0.454986	0.279039	0.279039
chr13:97530729-97530896	167	0.0663818	0.107639	0.0191667	0.0437678	0.467677	0.498295	0.17237	0.0509259	0.0884722	0.447369	0.0592388	0.297317	0.238078	0.238078
chr13:97707912-97708063	151	0.156746	0.387333	0.27551	0.2625	0.810978	0.462585	0.75584	0.249391	0.230587	0.561586	0.270522	0.569698	0.299176	0.299176
chr13:99100288-99100582	294	0.320805	0.443537	0.453193	0.195497	0.493878	0.925	0.883916	0.620546	0.257696	0.431122	0.353258	0.730835	0.377577	0.377577
chr13:106538448-106538537	89	0.143707	0.0730159	0.295918	0.284722	0.760544	0.534454	0.495238	0.207143	0.222902	0.553401	0.199341	0.499345	0.300004	0.300004
chr13:107217421-107217672	251	0.198232	0.518981	0.337213	0.309751	0.514145	0.847487	0.768596	0.31096	0.320749	0.536527	0.341044	0.610297	0.269252	0.269252
chr13:110060176-110060487	311	0.297915	0.183473	0.519818	0.521543	0.591469	0.708227	0.820584	0.658544	0.338069	0.229115	0.380687	0.694706	0.314019	0.314019
chr13:112014481-112015017	536	0.412481	0.533035	0.259596	0.49381	0.80924	0.614287	0.741171	0.526174	0.273438	0.283066	0.424731	0.672718	0.247987	0.247987	yes	215
chr13:114074721-114074882	161	0.0615196	0.0104167	0.00735294	0	0.0375	0.304721	0.126885	0.815025	0.0615196	0.777525	0.0198223	0.321033	0.301211	0.301211
chr14:20324475-20325615	1140	0.278995	0.263129	0.253018	0.469696	0.585084	0.689755	0.732495	0.567028	0.216678	0.165467	0.316209	0.643591	0.327381	0.327381	yes	216
chr14:22100443-22100861	418	0.416667	0.134848	0.194444	0.129055	0.454205	0.305556	0.714162	0.104628	0.287611	0.609535	0.218754	0.394638	0.175884	0.175884
chr14:23836735-23836973	238	0.336264	0.339048	0.388725	0.262341	0.791997	0.545128	0.762854	0.565594	0.126385	0.246869	0.331594	0.666393	0.334799	0.334799	yes	217
chr14:26807152-26807465	313	0	0.129524	0.22028	0	0.432765	0.455556	0.519366	0.634286	0.22028	0.201521	0.087451	0.510493	0.423042	0.423042	yes	218
chr14:30538612-30538662	50	0.483598	0.303114	0.108059	0.416667	0.841429	0.583333	0.708333	0.574994	0.375539	0.266434	0.327859	0.677022	0.349163	0.349163
chr14:31039434-31039877	443	0.339456	0.257166	0.193225	0.220589	0.522452	0.78168	0.577936	0.100541	0.146231	0.681139	0.252609	0.495652	0.243043	0.243043
chr14:34486004-34486103	99	0.0745454	0.04	0.310823	0.0837995	0.497778	0.716667	0.357517	0.518803	0.270823	0.359149	0.127292	0.522691	0.395399	0.395399
chr14:34724443-34724743	300	0.712513	0.128247	0.208149	0.0230769	0.495677	0.704143	0.642816	0.353482	0.689436	0.350661	0.267997	0.549029	0.281033	0.281033
chr14:39197638-39197794	156	0.358887	0.298306	0.484904	0.172703	0.631746	0.631022	0.484182	0.703241	0.312201	0.219059	0.3287	0.612548	0.283848	0.283848
chr14:39950037-39950143	106	0.859535	0.909091	0.9625	0.752331	0.695982	0.343966	0.560417	0.830882	0.210169	0.486916	0.870864	0.607812	-0.263052	0.263052
chr14:46581668-46582123	455	0.78869	0.657407	0.826055	0.735806	0.508403	0.40041	0.772222	0.157407	0.168647	0.614815	0.75199	0.459611	-0.292379	0.292379
chr14:48261161-48261837	676	0.478134	0.319737	0.631725	0.355297	0.720148	0.658586	0.758908	0.847886	0.311988	0.1893	0.446223	0.746382	0.300159	0.300159
chr14:51764832-51764898	66	0.250666	0.155411	0.434534	0.20343	0.805556	0.603905	0.511569	0.369898	0.279123	0.435658	0.26101	0.572732	0.311722	0.311722
chr14:53578405-53578456	51	0.144444	0	0.0472222	0.0857143	0.581818	0.335714	0.22663	0.466667	0.144444	0.355188	0.0693452	0.402707	0.333362	0.333362
chr14:55176700-55176717	17	0.0714286	0.428571	0.125	0.267857	0.334091	0.359524	0.679167	0.616071	0.357143	0.345076	0.223214	0.497213	0.273999	0.273999
chr14:56769189-56769205	16	0.168182	0.458333	0.320238	0.482639	0.730769	0.640377	0.764452	0.544643	0.314457	0.219809	0.357348	0.67006	0.312712	0.312712
chr14:64546955-64547491	536	0.129677	0.239505	0.557465	0.38834	0.831035	0.790693	0.467432	0.800729	0.427788	0.363603	0.328747	0.722472	0.393726	0.393726
chr14:64547998-64549541	1543	0.196078	0.195725	0.382157	0.263658	0.652973	0.517394	0.357814	0.589672	0.186432	0.295159	0.259405	0.529463	0.270059	0.270059	yes	219
chr14:74101749-74101928	179	0.25	0.545833	0.224506	0.414286	0.660855	0.714286	0.690909	0.71	0.321327	0.053431	0.358656	0.694012	0.335356	0.335356
chr14:80185895-80185986	91	0.44289	0.16102	0.111111	0.226801	0.542857	0.776229	0.476755	0.313823	0.331779	0.462407	0.235456	0.527416	0.29196	0.29196
chr14:82812217-82812769	552	0.224885	0.393999	0.485097	0.477559	0.766385	0.687649	0.779365	0.541202	0.260212	0.238163	0.395385	0.69365	0.298265	0.298265	yes	220
chr14:84165895-84166148	253	0.894444	0.923333	0.916737	0.59798	0.538889	0.86158	0.232381	0.501632	0.325354	0.629199	0.833124	0.53362	-0.299503	0.299503
chr14:86105167-86105380	213	0.221528	0.194481	0.457612	0.281136	0.74256	0.451374	0.572619	0.722917	0.263132	0.291185	0.288689	0.622367	0.333678	0.333678	yes	221
chr14:87135707-87135740	33	0.256944	0.5	0.454861	0.332576	0.378968	0.789286	0.672727	0.716667	0.243056	0.410317	0.386095	0.639412	0.253317	0.253317
chr14:90851098-90851240	142	0.2062	0.343919	0.274136	0.225298	0.499308	0.375347	0.615466	0.536458	0.137718	0.240119	0.262388	0.506645	0.244257	0.244257	yes	222
chr14:97728940-97729406	466	0.602285	0.348152	0.223485	0.535577	0.935714	0.952381	0.824706	0.563889	0.3788	0.388492	0.427375	0.819172	0.391798	0.391798
chr14:98167872-98168073	201	0.455556	0.241887	0.377969	0.156747	0.811037	0.351633	0.362854	0.739244	0.298809	0.459404	0.30804	0.566192	0.258153	0.258153
chr14:101327737-101328190	453	0.397454	0.434124	0.555118	0.211557	0.806878	0.698823	0.72871	0.682204	0.343562	0.124674	0.399563	0.729154	0.329591	0.329591
chr14:101939408-101939477	69	0.05	0.05	0.272421	0.0982143	0.05	0.675	0.7625	0.372086	0.222421	0.7125	0.117659	0.464897	0.347238	0.347238
chr14:102062598-102064365	1767	0.285809	0.11087	0.342368	0.120407	0.666698	0.627468	0.513118	0.349777	0.231499	0.316921	0.214864	0.539265	0.324402	0.324402
chr14:105678155-105678277	122	0.825443	0.776112	0.83056	0.694898	0.236075	0.386543	0.569697	0.711168	0.135662	0.475093	0.781753	0.475871	-0.305883	0.305883
chr15:25481353-25481761	408	0.838326	0.806093	0.759532	0.792464	0.47537	0.272836	0.661616	0.56434	0.0787948	0.388781	0.799104	0.49354	-0.305563	0.305563
chr15:27020192-27020916	724	0.544134	0.309338	0.563893	0.282478	0.689468	0.733192	0.645859	0.857097	0.281415	0.211238	0.424961	0.731404	0.306443	0.306443	yes	223
chr15:27397929-27397962	33	0.260913	0.431052	0.541667	0.321429	0.873016	0.766369	0.902778	0.552972	0.280754	0.349806	0.388765	0.773784	0.385019	0.385019
chr15:29685321-29685739	418	0.45484	0.277164	0.22117	0.155411	0.791634	0.619591	0.797595	0.109562	0.299429	0.688033	0.277146	0.579596	0.302449	0.302449
chr15:36620067-36620338	271	0.221601	0.100777	0.260601	0.236158	0.440853	0.47254	0.559812	0.712348	0.159824	0.271495	0.204784	0.546388	0.341604	0.341604	yes	224
chr15:37808851-37808896	45	0.223571	0.513333	0.160714	0.26993	0.762038	0.482295	0.634167	0.595	0.352619	0.279742	0.291887	0.618375	0.326488	0.326488
chr15:46098013-46098092	79	0.0962963	0.158782	0.122202	0.0907888	0.645723	0.217416	0.644136	0.0512346	0.0679934	0.594489	0.117017	0.389627	0.27261	0.27261
chr15:47073229-47073293	64	0.617647	0.510417	0.377778	0.527778	0.839417	0.870725	0.888194	0.580177	0.239869	0.308018	0.508405	0.794628	0.286224	0.286224
chr15:50081029-50081070	41	0.12	0.194286	0.190794	0.226905	0.683333	0.631667	0.566667	0.157143	0.106905	0.52619	0.182996	0.509702	0.326706	0.326706
chr15:57745252-57745513	261	0.385281	0.480202	0.351746	0.484091	0.938636	0.754444	0.701966	0.555033	0.132345	0.383603	0.42533	0.73752	0.31219	0.31219
chr15:60924244-60924683	439	0.297279	0.571117	0.349021	0.550569	0.592063	0.911566	0.722957	0.694516	0.273838	0.319503	0.441997	0.730276	0.288279	0.288279
chr15:63084247-63084314	67	0.409226	0.075	0.435417	0.373377	0.614583	0.825397	0.925	0.311623	0.360417	0.613377	0.323255	0.669151	0.345896	0.345896
chr15:63477194-63477776	582	0.559838	0.403172	0.542523	0.405005	0.785104	0.614697	0.818822	0.833826	0.156666	0.21913	0.477634	0.763112	0.285478	0.285478	yes	225
chr15:64061077-64061305	228	0.17818	0.105295	0.235843	0.157512	0.575631	0.560109	0.575782	0.186342	0.130547	0.38944	0.169207	0.474466	0.305258	0.305258
chr15:64537820-64538061	241	0.360623	0.211806	0.32785	0.404189	0.648807	0.66624	0.637868	0.49819	0.192383	0.16805	0.326117	0.612776	0.286659	0.286659	yes	226
chr15:64557727-64557783	56	0.405724	0.338889	0.499766	0.169048	0.50303	0.906061	0.382071	0.459751	0.330718	0.52399	0.353356	0.562728	0.209372	0.209372
chr15:69512443-69512757	314	0.178571	0.13447	0.255291	0.0952381	0.457639	0.263889	0.472222	0.590278	0.160053	0.326389	0.165893	0.446007	0.280114	0.280114
chr15:80642211-80642355	144	0.270784	0.170833	0.0486111	0.386715	0.730182	0.622596	0.521016	0.297423	0.338104	0.43276	0.219236	0.542804	0.323569	0.323569
chr15:88514078-88514095	17	0.265152	0		0.0166667	0.309295	0.458333	0.440909	0.975		0.665705		0.545884
chr15:88523782-88524408	626	0.540599	0.20615	0.321234	0.196794	0.772592	0.456944	0.832785	0.396114	0.343804	0.43667	0.316194	0.614609	0.298414	0.298414
chr15:88546128-88546803	675	0.695418	0.670017	0.768396	0.652322	0.176049	0.619199	0.579865	0.127968	0.116074	0.491231	0.696538	0.37577	-0.320768	0.320768
chr15:91447230-91447903	673	0.435655	0.245963	0.35368	0.276374	0.718049	0.6118	0.810642	0.512121	0.189693	0.298521	0.327918	0.663153	0.335235	0.335235	yes	227
chr15:93292423-93292480	57	0.336537	0.638828	0.34	0.70381	1	0.751865	0.752381	0.812857	0.367273	0.248135	0.504794	0.829276	0.324482	0.324482
chr15:93385495-93386071	576	0.0822996	0.0118219	0.196616	0.0955533	0.468783	0.379747	0.324099	0.412852	0.184794	0.144683	0.0965727	0.39637	0.299798	0.299798	yes	228
chr15:94176119-94176166	47	0.285714	0.254365	0.921612	0.415556	0.921429	0.863889	0.918462	0.703571	0.667247	0.217857	0.469312	0.851838	0.382526	0.382526
chr15:95541166-95541214	48	0.345556	0.184921	0.577778	0.342857	0.291667	0	0.101299	0.0363636	0.392857	0.291667	0.362778	0.107332	-0.255446	0.255446
chr16:5999717-5999778	61	0.0805556	0.041958	0.221726	0.129167	0.278571	0.475	0.636905	0.210859	0.179768	0.426046	0.118352	0.400334	0.281982	0.281982
chr16:7412808-7412935	127	0.0969136	0.120811	0.187654	0.301697	0.437525	0.732772	0.244048	0.463624	0.204783	0.488725	0.176769	0.469492	0.292723	0.292723
chr16:11951955-11952032	77	0.354888	0.390545	0.487148	0.046875	0.728409	0.691982	0.457986	0.655952	0.440273	0.270423	0.319864	0.633582	0.313718	0.313718
chr16:13488906-13488964	58	0.280952	0.116768	0.180952	0.270862	0.48	0.666667	0.403571	0.194444	0.164185	0.472222	0.212384	0.436171	0.223787	0.223787
chr16:15774301-15775144	843	0.406748	0.37178	0.303571	0.604853	0.738984	0.679992	0.773214	0.621873	0.301282	0.151342	0.421738	0.703516	0.281777	0.281777
chr16:17983747-17983846	99	0.421932	0.541667	0.573168	0.42381	0.783333	0.879638	0.774197	0.850042	0.151236	0.105441	0.490144	0.821803	0.331659	0.331659	yes	229
chr16:28071840-28072003	163	0.313116	0.227619	0.39127	0.257576	0.410256	0.727937	0.66119	0.565882	0.163651	0.31768	0.297395	0.591316	0.293921	0.293921
chr16:28367808-28368212	404	0.608004	0.169997	0.826407	0.772894	0.17981	0.63541	0.0642857	0.218136	0.65641	0.571124	0.594325	0.274411	-0.319915	0.319915
chr16:30684835-30685074	239	0.123379	0.13978	0.22709	0.0692641	0.295985	0.511403	0.414228	0.350082	0.157826	0.215418	0.139878	0.392925	0.253046	0.253046	yes	230
chr16:33795432-33795627	195	0.373014	0.0520202	0.167308	0.0503608	0.740782	0.552228	0.270904	0.354318	0.322653	0.469878	0.160676	0.479558	0.318882	0.318882
chr16:34058226-34058717	491	0.130231	0.1485	0.183833	0.194258	0.571164	0.690909	0.581291	0.141733	0.0640268	0.549176	0.164205	0.496274	0.332069	0.332069
chr16:62957949-62958172	223	0.28477	0.125647	0.562313	0.246275	0.645996	0.578066	0.540047	0.47623	0.436666	0.169766	0.304751	0.560085	0.255333	0.255333
chr16:63528639-63528978	339	0.412121	0.408939	0.614286	0.535422	0.794252	0.792857	0.793333	0.709322	0.205346	0.0849306	0.492692	0.772441	0.279749	0.279749	yes	231
chr16:67712932-67712972	40	0.586364	0.667929	1	0.385417	0.0857143	0.480114	0.411706	0.259028	0.614583	0.394399	0.659927	0.309141	-0.350787	0.350787
chr16:69063471-69063768	297	0.04	0.571429	0.248148	0.118452	0.367677	0.384199	0.65504	0.326306	0.531429	0.328734	0.244507	0.433305	0.188798	0.188798
chr16:74857139-74857221	82	0.32963	0.334656	0.500712	0.27326	0.694048	0.815079	0.789815	0.557744	0.227452	0.257335	0.359565	0.714171	0.354607	0.354607	yes	232
chr16:78972923-78973002	79	0.0592949	0.263889	0.358676	0.446429	0.678571	0.517857	0.566919	0.572159	0.387134	0.160714	0.282072	0.583877	0.301805	0.301805
chr16:80434454-80435388	934	0.852135	0.858101	0.616349	0.819056	0.187591	0.449915	0.366234	0.202644	0.241752	0.262324	0.78641	0.301596	-0.484815	0.484815	yes	233
chr16:84140668-84140879	211	0.508159	0.679861	0.565079	0.810897	0.130235	0.466667	0.489338	0.528819	0.302739	0.398584	0.640999	0.403765	-0.237234	0.237234
chr16:86741169-86741786	617	0.775305	0.771156	0.85535	0.726338	0.21062	0.514256	0.770058	0.315048	0.129012	0.559439	0.782037	0.452495	-0.329541	0.329541
chr16:87681214-87681633	419	0.670797	0.807432	0.727438	0.699514	0.272502	0.240437	0.642263	0.524229	0.136635	0.401826	0.726295	0.419858	-0.306437	0.306437
chr17:1078005-1078930	925	0.855531	0.874267	0.897005	0.65176	0.367834	0.332166	0.854477	0.555241	0.245246	0.522311	0.819641	0.527429	-0.292211	0.292211
chr17:1469750-1470109	359	0.447983	0.512715	0.63918	0.184165	0.775928	0.898006	0.876733	0.531189	0.455016	0.366817	0.446011	0.770464	0.324453	0.324453
chr17:1905332-1905547	215	0.746792	0.642404	0.827199	0.795182	0.352438	0.264868	0.774006	0.252291	0.184796	0.521715	0.752894	0.410901	-0.341994	0.341994
chr17:6519435-6519498	63	0.0849351	0.223333	0.29881	0.337143	0.67619	0.437143	0.573333	0.396537	0.252208	0.279654	0.236055	0.520801	0.284746	0.284746	yes	234
chr17:7056555-7056755	200	0.0909091	0.127976	0.025	0.0827228	0.0634921	0.572115	0.745879	0.173214	0.102976	0.682387	0.081652	0.388675	0.307023	0.307023
chr17:7091707-7091773	66	0.670252	0.618687	0.6106	0.44902	0.201969	0.621992	0.20005	0.048188	0.221232	0.573804	0.58714	0.26805	-0.31909	0.31909
chr17:7149506-7152046	2540	0.352538	0.537591	0.431812	0.374888	0.587848	0.682634	0.826968	0.806236	0.185053	0.239119	0.424207	0.725922	0.301715	0.301715	yes	235
chr17:10277326-10277483	157	0.350099	0.251732	0.581818	0.308577	0.635913	0.720177	0.8401	0.862551	0.330087	0.226638	0.373056	0.764685	0.391629	0.391629
chr17:11109169-11109806	637	0.299458	0.258726	0.248706	0.352223	0.773844	0.781907	0.681929	0.292073	0.103517	0.489834	0.289778	0.632438	0.34266	0.34266
chr17:11191473-11191547	74	0.397421	0.583598	0.491035	0.621032	0.703526	0.833333	0.861376	0.682449	0.223611	0.178926	0.523271	0.770171	0.2469	0.2469	yes	236
chr17:11663046-11663646	600	0.203674	0.190535	0.0892857	0.156612	0.498744	0.375075	0.603896	0.219571	0.114388	0.384325	0.160027	0.424322	0.264295	0.264295
chr17:13435360-13438806	3446	0.231997	0.215016	0.315348	0.234709	0.704677	0.583704	0.598263	0.236369	0.100331	0.468308	0.249267	0.530753	0.281486	0.281486
chr17:14549160-14549320	160	0.0498737	0.256638	0.0787037	0.114724	0.746759	0.184127	0.511574	0.243849	0.206764	0.562632	0.124985	0.421577	0.296593	0.296593
chr17:15771520-15772191	671	0.404824	0.19167	0.69375	0.349433	0.670046	0.505556	0.746652	0.711144	0.50208	0.241096	0.409919	0.658349	0.24843	0.24843
chr17:16330679-16330836	157	0.791152	0.0238095	0	0.736735	0.73271	0.884722	0.479025	0.671258	0.791152	0.405697	0.387924	0.691929	0.304005	0.304005
chr17:19593501-19593998	497	0.509152	0.369241	0.208041	0.128403	0.490078	0.603666	0.500595	0.8	0.380749	0.309922	0.303709	0.598585	0.294876	0.294876
chr17:22320776-22320911	135	0.205261	0.107619	0.191865	0.0151515	0.616162	0.267079	0.354269	0.259421	0.190109	0.35674	0.129974	0.374233	0.244258	0.244258
chr17:38272304-38272458	154	0.296936	0.45684	0.560947	0.629529	0.721986	0.786111	0.727559	0.800285	0.332593	0.0782992	0.486063	0.758985	0.272922	0.272922
chr17:40046465-40046731	266	0.132738	0.332341	0.5	0.0166667	0.107143	0.68076	0.506895	0.715238	0.483333	0.608095	0.245437	0.502509	0.257072	0.257072
chr17:43173121-43173447	326	0.153364	0.168027	0.360449	0.134818	0.6502	0.62381	0.779587	0.129404	0.225632	0.650183	0.204164	0.54575	0.341586	0.341586
chr17:43173632-43173771	139	0.0166667	0.0622222	0.14662	0	0.538175	0.437778	0.593811	0.0533333	0.14662	0.540478	0.0563772	0.405774	0.349397	0.349397
chr17:43173967-43174824	857	0.259391	0.241667	0.468439	0.222365	0.61827	0.680254	0.797031	0.30239	0.246073	0.494641	0.297965	0.599486	0.301521	0.301521
chr17:48493490-48495037	1547	0.207508	0.135029	0.309187	0.143664	0.634114	0.675278	0.414075	0.248429	0.174158	0.426849	0.198847	0.492974	0.294127	0.294127
chr17:53632942-53633334	392	0.19465	0.408764	0.193793	0.127151	0.510756	0.562341	0.708007	0.370614	0.281613	0.337393	0.23109	0.53793	0.30684	0.30684
chr17:60066988-60067009	21	0.337143	0.721429	0.565385	0.564286	0.54	0.959664	0.85	1	0.384286	0.46	0.54706	0.837416	0.290356	0.290356
chr17:61329620-61329776	156	0.077381	0.0714286	0.137121	0.0416667	0.153739	0.724297	0.441758	0.273504	0.0954545	0.570557	0.0818993	0.398325	0.316425	0.316425
chr17:64465019-64465045	26	0.0928419	0.239484	0	0.31014	0.448214	0.475893	0.619048	0.152747	0.31014	0.4663	0.160616	0.423976	0.263359	0.263359
chr17:64847123-64848342	1219	0.0782503	0.721983	0.8344	0.775497	0.0462152	0.567996	0.510152	0.0235595	0.75615	0.544437	0.602533	0.286981	-0.315552	0.315552
chr17:65846629-65846670	41	0.310556	0.180952	0.45	0.257143	0.632727	0.834524	0.371429	0.559048	0.269048	0.463095	0.299663	0.599432	0.299769	0.299769
chr17:67381154-67381245	91	0.302353	0.222692	0.37094	0.132222	0.459596	0.538131	0.735417	0.568498	0.238718	0.275821	0.257052	0.575411	0.318359	0.318359	yes	237
chr17:68163266-68163368	102	0.112771	0.0939153	0.127222	0.0446429	0.372024	0.441667	0.642399	0.210826	0.0825794	0.431573	0.0946378	0.416729	0.322091	0.322091
chr17:72519258-72519438	180	0.681944	0.870971	0.702142	0.663889	0.104419	0.198422	0.805815	0.38831	0.207082	0.701396	0.729737	0.374242	-0.355495	0.355495
chr17:73328456-73328587	131	0.696296	0.206572	0.358163	0.347425	0.604509	0.866121	0.904641	0.6038	0.489724	0.300841	0.402114	0.744768	0.342654	0.342654
chr17:74623823-74624136	313	0.639434	0.0833333	0.608413	0.65034	0.820875	0.842665	0.656212	0.747208	0.567007	0.186453	0.49538	0.76674	0.27136	0.27136
chr17:78674591-78674675	84	0.394318	0.752627	0.374542	0.183241	0.78015	0.843513	0.897697	0.381064	0.569387	0.516633	0.426182	0.725606	0.299424	0.299424
chr17:80779059-80779630	571	0.872052	0.840334	0.721456	0.781267	0.354373	0.424238	0.874547	0.4158	0.150596	0.520175	0.803777	0.51724	-0.286538	0.286538
chr18:2482104-2482165	61	0.210029	0.288564	0.391631	0.393651	0.854978	0.685813	0.617063	0.308673	0.183622	0.546305	0.320969	0.616632	0.295664	0.295664
chr18:3680507-3681075	568	0.119339	0.160281	0.0927476	0.115873	0.263218	0.535185	0.340035	0.568735	0.0675338	0.305516	0.12206	0.426793	0.304733	0.304733
chr18:5092671-5093340	669	0.450855	0.409361	0.535434	0.342196	0.822908	0.652941	0.559693	0.641005	0.193239	0.263215	0.434462	0.669137	0.234675	0.234675	yes	238
chr18:7195527-7195836	309	0.478241	0.452715	0.390099	0.552646	0.613527	0.843437	0.766667	0.643007	0.162547	0.22991	0.468425	0.716659	0.248235	0.248235	yes	239
chr18:7451094-7451422	328	0.179092	0.14382	0.214735	0.0797619	0.492996	0.45013	0.507573	0.21714	0.134973	0.290433	0.154352	0.41696	0.262607	0.262607	yes	240
chr18:8783997-8784558	561	0.431682	0.281921	0.314566	0.155116	0.570494	0.620748	0.728662	0.503601	0.276566	0.225061	0.295821	0.605877	0.310055	0.310055	yes	241
chr18:8785491-8786300	809	0.263306	0.350923	0.292483	0.114971	0.503843	0.749913	0.741991	0.495069	0.235952	0.254844	0.255421	0.622704	0.367284	0.367284	yes	242
chr18:9868131-9868372	241	0.0410256	0.0516211	0	0.0612943	0.428694	0.313686	0.589631	0.201669	0.0612943	0.387962	0.0384852	0.38342	0.344935	0.344935
chr18:10801809-10801883	74	0.644444	0.207912	0.619949	0.392027	0.868333	0.636905	0.630159	0.813889	0.436532	0.238175	0.466083	0.737321	0.271238	0.271238
chr18:11246808-11247153	345	0.42182	0.233081	0.5567	0.339316	0.693463	0.782488	0.700696	0.558743	0.323619	0.223745	0.387729	0.683847	0.296118	0.296118
chr18:13640082-13640162	80	0.221591	0.224306	0.483586	0.725397	0.79899	0.645833	0.7	0.42197	0.503806	0.37702	0.41372	0.641698	0.227978	0.227978
chr18:14356942-14357172	230	0.436688	0.156938	0.273333	0.353638	0.523942	0.66511	0.598308	0.456822	0.27975	0.208288	0.305149	0.561045	0.255896	0.255896	yes	243
chr18:15201024-15203229	2205	0.354658	0.288046	0.428619	0.236127	0.714986	0.78824	0.863029	0.229499	0.192492	0.63353	0.326862	0.648938	0.322076	0.322076
chr18:21275843-21276437	594	0.195155	0.0738118	0.19892	0.120491	0.665797	0.702781	0.341824	0.105492	0.125108	0.597289	0.147094	0.453974	0.306879	0.306879
chr18:22028477-22029122	645	0.392721	0.487222	0.592439	0.424605	0.759067	0.726474	0.597509	0.830178	0.199719	0.232669	0.474247	0.728307	0.25406	0.25406	yes	244
chr18:22090824-22091072	248	0.862522	0.886195	0.862406	0.840725	0.447972	0.479148	0.851787	0.159054	0.0454706	0.692733	0.862962	0.48449	-0.378472	0.378472
chr18:22579743-22580588	845	0.411089	0.394112	0.382937	0.516327	0.63424	0.7749	0.672783	0.602599	0.13339	0.172302	0.426116	0.67113	0.245014	0.245014	yes	245
chr18:24584322-24585019	697	0.189103	0.850192	0.787198	0.361572	0.809929	0.900932	0.823592	0.760455	0.661089	0.140477	0.547016	0.823727	0.276711	0.276711
chr18:24866563-24866730	167	0.180561	0.294289	0.324074	0.21862	0.59596	0.603677	0.546018	0.683369	0.143513	0.137351	0.254386	0.607256	0.35287	0.35287	yes	246
chr18:35004468-35004656	188	0.177083	0.15	0.135417	0.0277778	0.383013	0.2625	0.452797	0.40625	0.149306	0.190297	0.122569	0.37614	0.253571	0.253571	yes	247
chr18:36508976-36509320	344	0.276305	0.466667	0.522024	0.609954	0.808433	0.592256	0.806548	0.69418	0.333649	0.216177	0.468737	0.725354	0.256617	0.256617
chr18:36823739-36823756	17	0.25	0.257601	0.625	0.173611	0.402778	0.954545	0.604167	0.517361	0.451389	0.551768	0.326553	0.619713	0.29316	0.29316
chr18:39309454-39309518	64	0.18851	0.174802	0.111972	0.0749629	0.592189	0.455128	0.506459	0.265278	0.113547	0.326911	0.137562	0.454763	0.317202	0.317202
chr18:42856850-42857218	368	0.105938	0.205439	0.253196	0.119692	0.267071	0.602902	0.690348	0.356973	0.147258	0.423277	0.171066	0.479323	0.308257	0.308257
chr18:49758419-49759000	581	0.122497	0.152297	0.209998	0.147735	0.474098	0.457575	0.498678	0.430357	0.0875015	0.0683212	0.158132	0.465177	0.307045	0.307045	yes	248
chr18:50966707-50966772	65	0.441667	0.217857	0.207692	0.462834	0.661111	0.716667	0.629762	0.630556	0.255142	0.0869048	0.332513	0.659524	0.327011	0.327011	yes	249
chr18:54507900-54508054	154	0.721561	0.452892	0.383333	0.466883	0.896527	0.760091	0.709191	0.596088	0.338228	0.300439	0.506167	0.740474	0.234307	0.234307
chr18:54689000-54689903	903	0.592423	0.411927	0.280356	0.307707	0.847957	0.813967	0.57795	0.390187	0.312067	0.45777	0.398103	0.657515	0.259412	0.259412
chr18:55505001-55505543	542	0.192045	0.452186	0.564128	0.355474	0.782955	0.860943	0.498073	0.729545	0.372083	0.36287	0.390959	0.717879	0.32692	0.32692
chr18:62685034-62685051	17	0.0384615	0.0357143	0.147727	0.130208	0.583333	0.397222	0.714286	0.166667	0.112013	0.547619	0.0880279	0.465377	0.377349	0.377349
chr18:64058011-64058715	704	0.323605	0.327415	0.663187	0.363483	0.759642	0.697563	0.744612	0.501479	0.339582	0.258163	0.419422	0.675824	0.256402	0.256402
chr18:67766167-67766246	79	0.281548	0.497024	0.411998	0.443849	0.712566	0.771812	0.739947	0.652885	0.215476	0.118927	0.408605	0.719302	0.310698	0.310698	yes	250
chr18:70436996-70437039	43	0.35	0.35	0.592033	0.376136	0.666667	0.944444	0.730536	0.854167	0.242033	0.277778	0.417042	0.798953	0.381911	0.381911	yes	251
chr18:70835260-70835298	38	0.490079	0.727679	0.454021	0.580808	0.903125	0.839286	0.916667	0.854167	0.273658	0.077381	0.563147	0.878311	0.315164	0.315164	yes	252
chr18:75897327-75897635	308	0.506818	0.203732	0.61964	0.316017	0.794675	0.773974	0.776364	0.565287	0.415908	0.229388	0.411552	0.727575	0.316023	0.316023
chr18:78984836-78985345	509	0.545226	0.57973	0.656581	0.581054	0.125006	0.175135	0.505645	0.384204	0.111355	0.380639	0.590648	0.297498	-0.29315	0.29315
chr18:79746112-79746762	650	0.876784	0.89787	0.808334	0.862633	0.484225	0.648018	0.846027	0.20962	0.0895351	0.636406	0.861405	0.546973	-0.314433	0.314433
chr19:1893650-1894921	1271	0.31418	0.217131	0.45261	0.122056	0.449073	0.587635	0.804563	0.596448	0.330554	0.355489	0.276494	0.60943	0.332936	0.332936
chr19:1895824-1895873	49	0.21875	0.194444	0.111111	0	0.616667	0.238095	0.77381	0.34375	0.21875	0.535714	0.131076	0.49308	0.362004	0.362004
chr19:3130205-3130222	17	0.0625	0.212121	0.0277778	0.145833	0.426136	0.446691	0.270833	0.5	0.184343	0.229167	0.112058	0.410915	0.298857	0.298857	yes	253
chr19:6929294-6929648	354	0.324074	0.569218	0.47189	0.502652	0.736154	0.825242	0.754499	0.704464	0.245143	0.120778	0.466958	0.75509	0.288132	0.288132	yes	254
chr19:9585343-9585598	255	0.365741	0.167659	0.578704	0.518627	0.858586	0.657937	0.824074	0.41453	0.411045	0.444056	0.407683	0.688782	0.281099	0.281099
chr19:9706708-9706967	259	0.403294	0.270355	0.568056	0.400198	0.846154	0.785399	0.464918	0.579167	0.297701	0.381235	0.410476	0.66891	0.258434	0.258434
chr19:10061794-10062049	255	0.73869	0.710659	0.833968	0.797642	0.162419	0.302337	0.877293	0.335565	0.123309	0.714875	0.77024	0.419404	-0.350836	0.350836
chr19:10618097-10618236	139	0.17603	0.438312	0.426129	0.547711	0.552219	0.729365	0.710344	0.863426	0.371681	0.311207	0.397045	0.713838	0.316793	0.316793
chr19:18093197-18093255	58	0.371154	0.370833	0.319847	0.511228	0.542163	0.818315	0.749603	0.625	0.191382	0.276152	0.393266	0.68377	0.290505	0.290505	yes	255
chr19:19873946-19874889	943	0.431637	0.433778	0.447666	0.154812	0.716227	0.844751	0.686148	0.573352	0.292854	0.271399	0.366973	0.70512	0.338146	0.338146	yes	256
chr19:23622759-23622930	171	0.24881	0.242143	0.261131	0.304167	0.650298	0.905411	0.761905	0.103175	0.0620238	0.802237	0.264063	0.605197	0.341134	0.341134
chr19:27740951-27741087	136	0.349026	0.240676	0.364207	0.230159	0.650092	0.760673	0.590152	0.375	0.134048	0.385673	0.296017	0.593979	0.297962	0.297962
chr19:39518098-39518144	46	0.140842	0.105357	0.502525	0.375	0.270105	0.8	0.791035	0.617857	0.397168	0.529895	0.280931	0.619749	0.338818	0.338818
chr19:42640362-42640419	57		0.0238095	0.0357143	0.0444444	0.184184	0.224206	0.6	0.355556		0.415816		0.340986
chr19:48558770-48558933	163	0.0281593	0.0590278	0.0345982	0.00892857	0.67202	0.169643	0	0.54831	0.0500992	0.67202	0.0326785	0.347493	0.314815	0.314815
chr19:48559059-48559286	227	0.0918845	0.0325477	0.0350403	0.0455948	0.743037	0.0180375	0.081229	0.743776	0.0593368	0.725738	0.0512668	0.39652	0.345253	0.345253
chr19:49275705-49275794	89	0.025	0.134935	0.297143	0.12	0.525079	0.532987	0.612698	0.3	0.272143	0.312698	0.144269	0.492691	0.348422	0.348422
chr19:49709835-49709871	36	0.346667	0.322143	0.899206	0.916667	0.952778	0.877778	0.96	0.817374	0.594524	0.142626	0.621171	0.901982	0.280812	0.280812
chr19:54963549-54963756	207	0.104938	0.0464286	0.0521542	0.190957	0.432653	0.356854	0.418615	0.314162	0.144528	0.118491	0.0986193	0.380571	0.281952	0.281952	yes	257
chr19:56406806-56407243	437	0.608826	0.352778	0.583838	0.373123	0.811905	0.903618	0.698073	0.556667	0.256049	0.346951	0.479641	0.742565	0.262924	0.262924
chr20:2778894-2779119	225	0.549603	0.542607	0.448431	0.792517	0.283543	0.361303	0.294785	0.234531	0.344086	0.126772	0.58329	0.29354	-0.289749	0.289749
chr20:2779473-2780291	818	0.372889	0.34881	0.504188	0.78579	0.115123	0.27602	0.114442	0.176912	0.43698	0.161579	0.502919	0.170624	-0.332295	0.332295
chr20:6878908-6879281	373	0.508712	0.222192	0.275051	0.342672	0.843519	0.610034	0.608472	0.322937	0.28652	0.520582	0.337157	0.59624	0.259084	0.259084
chr20:8136081-8136355	274	0.527381	0.549068	0.630424	0.477551	0.86744	0.86978	0.735154	0.758725	0.152873	0.134626	0.546106	0.807775	0.261669	0.261669	yes	258
chr20:10807755-10808430	675	0.449313	0.465219	0.289014	0.458249	0.858917	0.687776	0.734657	0.410299	0.176205	0.448618	0.415449	0.672912	0.257464	0.257464
chr20:12700769-12701009	240	0.081339	0.0345679	0.0873016	0.0935185	0.676146	0.207722	0.511752	0.0436588	0.0589506	0.632488	0.0741818	0.35982	0.285638	0.285638
chr20:16636584-16637494	910	0.153317	0.23362	0.291501	0.263995	0.562388	0.529753	0.623256	0.462095	0.138184	0.161161	0.235608	0.544373	0.308765	0.308765	yes	259
chr20:17166427-17167011	584	0.145578	0.0964286	0.12619	0.185574	0.656463	0.296143	0.511157	0.26293	0.0891457	0.393533	0.138443	0.431673	0.29323	0.29323
chr20:17449591-17449617	26	0.337418	0.377656	0.244048	0.707576	0.580594	0.833333	0.849073	0.683929	0.463528	0.268478	0.416674	0.736732	0.320058	0.320058
chr20:29051755-29053168	1413	0.0787202	0.162895	0.199608	0.0535985	0.433544	0.504571	0.333057	0.195515	0.146009	0.309056	0.123705	0.366672	0.242966	0.242966
chr20:30754922-30755143	221	0.313657	0.4125	0.420076	0.102381	0.62065	0.784091	0.806971	0.386364	0.317695	0.420608	0.312153	0.649519	0.337366	0.337366
chr20:33903978-33904120	142	0.528051	0.526637	0.429625	0.495343	0.872222	0.873264	0.811954	0.662121	0.0984261	0.211143	0.494914	0.80489	0.309977	0.309977	yes	260
chr20:38790287-38790938	651	0.835753	0.865491	0.771322	0.458763	0.0797203	0.882314	0.60333	0.195093	0.406728	0.802594	0.732833	0.440114	-0.292718	0.292718
chr20:40408837-40408909	72	0.0416667	0	0.164286	0.0208333	0.483333	0.213468	0.430135	0.138889	0.164286	0.344444	0.0566964	0.316456	0.25976	0.25976
chr20:48620507-48621200	693	0.59704	0.624572	0.592884	0.448025	0.16259	0.141519	0.476699	0.277387	0.176547	0.33518	0.56563	0.264549	-0.301081	0.301081
chr20:49541600-49541688	88	0.04	0.246599	0.198639	0.267718	0.400227	0.894331	0.488095	0.596939	0.227718	0.494104	0.188239	0.594898	0.406659	0.406659
chr20:54161663-54163049	1386	0.824783	0.845858	0.822889	0.808317	0.402317	0.377973	0.390417	0.581519	0.0375411	0.203547	0.825462	0.438056	-0.387405	0.387405	yes	261
chr20:58948186-58948933	747	0.467358	0.527718	0.869046	0.537359	0.443495	0.29568	0.307171	0.177328	0.401688	0.266167	0.60037	0.305919	-0.294451	0.294451
chr20:61068929-61070202	1273	0.197986	0.109564	0.338197	0.181052	0.575701	0.416175	0.595577	0.44501	0.228633	0.179402	0.2067	0.508116	0.301416	0.301416	yes	262
chr20:61257125-61257517	392	0.49258	0.0645503	0.625188	0.121246	0.539575	0.84041	0.583871	0.505138	0.560637	0.335272	0.325891	0.617249	0.291358	0.291358
chr20:61404490-61404558	68	0.556415	0.484921	0.68998	0.601094	0.815344	0.803968	0.916005	0.803571	0.20506	0.112434	0.583103	0.834722	0.25162	0.25162	yes	263
chr20:63770398-63770979	581	0.0848117	0.0306507	0.7321	0.798718	0.256555	0.0280193	0.0415002	0.0778804	0.768067	0.228535	0.41157	0.100989	-0.310581	0.310581
chr20:63771316-63772021	705	0.0419386	0.0185871	0.69173	0.836037	0.239384	0.0364155	0.0358497	0.0494942	0.81745	0.203535	0.397073	0.0902859	-0.306787	0.306787
chr21:9068337-9068483	146	0.359107	0.273217	0.467118	0.313885	0.681833	0.673617	0.772772	0.401886	0.193901	0.370885	0.353332	0.632527	0.279195	0.279195
chr21:21123191-21123352	161	0.0929924	0.163203	0.239689	0.133082	0.42517	0.357812	0.541498	0.394992	0.146696	0.183686	0.157241	0.429868	0.272626	0.272626	yes	264
chr21:21123937-21124125	188	0.114876	0.130476	0.141071	0.173965	0.456746	0.529877	0.533074	0.38246	0.0590892	0.150613	0.140097	0.475539	0.335442	0.335442	yes	265
chr21:23619992-23620373	381	1	0.560606	0.794444	0.71645	0.928571	0.216667	0.505556	0.36875	0.439394	0.711905	0.767875	0.504886	-0.262989	0.262989
chr21:24643398-24643506	108	0.333333	0.587897	0.601684	0.381944	0.86342	0.793036	0.936237	0.475092	0.26835	0.461146	0.476215	0.766946	0.290732	0.290732
chr21:30787259-30787334	75	0.264057	0.345971	0.336869	0.214881	0.702381	0.847222	0.495688	0.440236	0.13109	0.406987	0.290444	0.621382	0.330937	0.330937
chr21:31082719-31082994	275	0.169257	0.213672	0.264075	0.184416	0.665389	0.696295	0.383329	0.258066	0.0948176	0.43823	0.207855	0.50077	0.292915	0.292915
chr21:33387432-33387664	232	0.840506	0.458497	0.847995	0.757353	0.4671	0.579983	0.563009	0.158674	0.389498	0.421308	0.726087	0.442191	-0.283896	0.283896
chr21:33387762-33388202	440	0.915947	0.466516	0.92404	0.839638	0.547059	0.478686	0.637708	0.321755	0.457524	0.315952	0.786535	0.496302	-0.290233	0.290233
chr21:34758029-34758046	17		0.538889	0.446429	0.196429	0.838889	0.710088	0.879808	0.629545		0.250262		0.764582
chr21:36200135-36201458	1323	0.879668	0.492118	0.546853	0.127416	0.140734	0.184616	0.196584	0.178218	0.752252	0.0558498	0.511514	0.175038	-0.336476	0.336476
chr21:42590662-42591613	951	0.16476	0.133054	0.237446	0.107519	0.542911	0.478429	0.586689	0.197108	0.129927	0.389581	0.160695	0.451284	0.290589	0.290589
chr22:15747802-15748018	216	0.434544	0.213171	0.589982	0.232426	0.68443	0.765366	0.772989	0.47478	0.376811	0.298209	0.367531	0.674391	0.30686	0.30686
chr22:15766563-15767041	478	0.572202	0.383561	0.4	0.321338	0.873193	0.867063	0.912434	0.380282	0.250864	0.532152	0.419276	0.758243	0.338968	0.338968
chr22:16128721-16129140	419	0.404276	0.0919907	0.151459	0.1241	0.533982	0.807332	0.628152	0.140733	0.312285	0.666599	0.192956	0.52755	0.334593	0.334593
chr22:16129275-16129369	94	0.177083	0.132955	0.165179	0.122489	0.458333	0.627083	0.465278	0.114899	0.054594	0.512184	0.149426	0.416398	0.266972	0.266972
chr22:16390310-16390585	275	0.180253	0.222554	0.613294	0.145269	0.54131	0.836598	0.839874	0.238884	0.468025	0.600989	0.290343	0.614166	0.323824	0.323824
chr22:16408667-16408882	215	0.242979	0.367254	0.680921	0.259463	0.74375	0.653503	0.788521	0.39418	0.437942	0.394341	0.387654	0.644988	0.257334	0.257334
chr22:24999839-25000135	296	0.837267	0.300369	0.465943	0.220408	0.79393	0.927597	0.939011	0.881486	0.616859	0.145081	0.455997	0.885506	0.429509	0.429509
chr22:32899184-32899759	575	0.823995	0.915123	0.647619	0.0630952	0.895522	0.905021	0.904511	0.87449	0.852028	0.0305308	0.612458	0.894886	0.282428	0.282428
chr22:36569700-36570634	934	0.374793	0.380272	0.367475	0.508303	0.793018	0.819255	0.825471	0.675937	0.140828	0.149534	0.40771	0.77842	0.37071	0.37071	yes	266
chr22:38409985-38410044	59	0.868386	1	0.91633	0.848596	0.653373	0.860354	0.824663	0.18246	0.151404	0.677893	0.908328	0.630213	-0.278115	0.278115
chr22:45092030-45092084	54	0.870192	0.892172	0.871849	0.826599	0.31734	0.612374	0.775641	0.391544	0.0655724	0.458301	0.865203	0.524225	-0.340978	0.340978
chr22:49198486-49198743	257	0.486574	0.382716	0.601129	0.296314	0.75865	0.729461	0.676568	0.560338	0.304815	0.198312	0.441683	0.681254	0.239571	0.239571
chr22:49321750-49321903	153	0.632992	0.76269	0.650176	0.544449	0.20489	0.184778	0.331599	0.424459	0.218241	0.239681	0.647577	0.286431	-0.361146	0.361146	yes	267
chrX:8191094-8191283	189	0.752381	0.911111	0.714286	0.866667	0.419048	0.457265	0.77619	0.592593	0.196825	0.357143	0.811111	0.561274	-0.249837	0.249837
chrX:8915774-8915811	37	0.04	0.342857	0.571429	0.4	0.666667	0.866667	1		0.531429	0.333333	0.338571	0.844444	0.505873	0.505873
chrX:15268254-15268677	423	0.468367	0.144697	0.255378	0.410714	0.675238	0.569547	0.768337	0.504002	0.32367	0.264335	0.319789	0.629281	0.309492	0.309492
chrX:20761876-20762134	258	0.834524	0.722619	0.717593	0.758333	0.433333	0.409722	0.648571	0.745833	0.116931	0.336111	0.758267	0.559365	-0.198902	0.198902
chrX:20869377-20869891	514	0.841429	0.834722	0.793333	0.782474	0.408571	0.413194	0.521825	0.796296	0.058955	0.387725	0.812989	0.534972	-0.278018	0.278018
chrX:21062950-21065073	2123	0.56544	0.752381	0.679762	0.755839	0.0703704	0.269841	0.686616	0.700455	0.190399	0.630084	0.688355	0.431821	-0.256535	0.256535
chrX:36719308-36719896	588	0.524416	0.683333	0.623148	0.708333	0.326641	0.429609	0.200556	0.380952	0.183918	0.229053	0.634808	0.334439	-0.300368	0.300368	yes	268
chrX:45984012-45984186	174	0.732138	0.857407	0.585714	0.707672	0.568831	0.359259	0.485522	0.417397	0.271693	0.209572	0.720733	0.457752	-0.262981	0.262981	yes	269
chrX:66022040-66022446	406	0.769524	0.810714	0.753401	0.784163	0.0757937	0.297222	0.616667	0.737092	0.0573129	0.661299	0.779451	0.431694	-0.347757	0.347757
chrX:66893019-66897457	4438	0.497583	0.799206	0.413047	0.516089	0.156581	0.137143	0.267773	0.462336	0.386159	0.325193	0.556481	0.255958	-0.300524	0.300524
chrX:67756500-67758065	1565	0.376871	0.809215	0.311791	0.516667	0.201905	0.191667	0.316327	0.218849	0.497423	0.12466	0.503636	0.232187	-0.271449	0.271449
chrX:67777598-67778824	1226	0.691486	0.759754	0.885357	0.724383	0.186111	0.527041	0.352205	0.868101	0.193871	0.68199	0.765245	0.483364	-0.281881	0.281881
chrX:67783534-67784970	1436	0.579004	0.739638	0.685211	0.693723	0.157588	0.401245	0.636706	0.556614	0.160634	0.479119	0.674394	0.438038	-0.236356	0.236356
chrX:77001476-77001510	34	0.232143	0.533333		0.176364	0.0472222	0.0222222	0.137143	0.177083		0.154861		0.0959177
chrX:84401648-84402796	1148	0.9	0.866703	0.966667	0.842857	0.288228	0.256151	0.738095	0.76374	0.12381	0.507589	0.894057	0.511553	-0.382503	0.382503
chrX:84454037-84454860	823	0.710317	0.895176	0.624961	0.875926	0.0821429	0.192749	0.89716	0.610714	0.270216	0.815018	0.776595	0.445692	-0.330903	0.330903
chrX:84508233-84508779	546	0.888889	0.863095	0.604167	0.763333	0.375	0.113333	0.72	0.6	0.284722	0.606667	0.779871	0.452083	-0.327788	0.327788
chrX:84509223-84509366	143	0.871429	0.932778	0.466667	0.725926	0.243254		0.87	0.915344	0.466111	0.67209	0.7492	0.676199	-0.0730004	0.0730004
chrX:86341810-86342603	793	0.80873	0.812208	0.833333	0.563333	0.075	0.569643	0.196104	0.813492	0.27	0.738492	0.754401	0.41356	-0.340841	0.340841
chrX:86900162-86900841	679	0.588095	0.650825	0.714286	0.74256	0.146307	0.381746	0.545467	0.396296	0.154464	0.39916	0.673941	0.367454	-0.306487	0.306487
chrX:87636421-87636893	472	0.827381	0.668878	0.714815	0.716152	0.244933	0.548571	0.668254	0.475421	0.158503	0.423321	0.731806	0.484295	-0.247512	0.247512
chrX:97844381-97844860	479	0.265716	0.128307	0.127417	0.101701	0.419351	0.599266	0.759913	0.0191358	0.164015	0.740777	0.155785	0.449416	0.293631	0.293631
chrX:97845282-97845734	452	0.255634	0.0584557	0.0171429	0.279341	0.772434	0.705724	0.747019	0.0631432	0.262199	0.709291	0.152644	0.57208	0.419436	0.419436
chrX:97846044-97847002	958	0.485651	0.268042	0.0847364	0.158398	0.844239	0.79389	0.846764	0.0689808	0.400915	0.777784	0.249207	0.638469	0.389262	0.389262
chrX:98999115-98999147	32	0.797321	0.753571	0.745139	0.814744	0.330357	0.160714	0.403571	0.714286	0.0696047	0.553571	0.777694	0.402232	-0.375462	0.375462
chrX:99162590-99162675	85	0.952381	0.944444	0.819444	0.888889	0.292857	0.376948	0.604167	0.845238	0.132937	0.552381	0.90129	0.529802	-0.371487	0.371487
chrX:99757860-99758477	617	0.6625	0.760606	0.319444	0.844444	0.274747	0.198232	0.630357	0.426587	0.525	0.432125	0.646749	0.382481	-0.264268	0.264268
chrX:109340023-109341508	1485	0.461111	0.59375	0.244444	0.745238	0.350794	0.179487	0.133333	0.319444	0.500794	0.21746	0.511136	0.245765	-0.265371	0.265371
chrX:127591889-127592184	295	0.472222	0.652778	0.577525	0.908333	0.333333	0.136752	0.740327	0.320455	0.436111	0.603575	0.652715	0.382717	-0.269998	0.269998
chrX:131852210-131852312	102	0.74053	0.47619	0.845629	0.587413	0.59375	0.514114	0.288889	0.0277778	0.369439	0.565972	0.662441	0.356133	-0.306308	0.306308
chrX:140817306-140817434	128	0.224359	0.0454546	0.458333	0.186012	0.391667	0.333333	0.811917		0.412879	0.478584	0.22854	0.512306	0.283766	0.283766
chrX:143462868-143462952	84	0.234127	0.875	0.830135	0.575397	0.652422	0.348571	0.25463	0.265236	0.640873	0.397792	0.628665	0.380215	-0.24845	0.24845
chrX:149267723-149268325	602	0.683761	0.850529	0.544639	0.716075	0.0608974	0.261111	0.539875	0.679524	0.30589	0.618626	0.698751	0.385352	-0.313399	0.313399
chrX:149293087-149293637	550	0.760714	0.916667	0.743519	0.790179	0.191667	0.491667	0.816667	0.629464	0.173148	0.625	0.80277	0.532366	-0.270403	0.270403
chrX:149307452-149308397	945	0.466667	0.769675	0.524762	0.458333	0.0416667	0.232618	0.109668	0.77619	0.311342	0.734524	0.554859	0.290036	-0.264824	0.264824
chrX:151753475-151753862	387	0.598148	0.713356	0.718519	0.545285	0.148843	0.198611	0.375153	0.302564	0.173234	0.22631	0.643827	0.256293	-0.387534	0.387534	yes	270
chrY:15839475-15841812	2337	0.540873	0.528869	0.402297	0.583333	0.0923611	0.108532	0.293882	0.238095	0.181037	0.201521	0.513843	0.183218	-0.330625	0.330625	yes	271
chrY:15920198-15920671	473	0.561905	0.5	0.655556	0.440278	0.222222	0	0.264015	0.619048	0.215278	0.619048	0.539435	0.276321	-0.263113	0.263113

## Sheet: Table S9 (271 DMR annotations)
Table S9: Annotations for the 271 CTR-CZ DMRs
DMR_ID	coordinates (hg38)	length	cpgs	gene_overlap	gene_name	cgi_overlap	promoter_overlap	promoter_name	num_repeats	exon	intron	lncRNA	ov_CTR_UMR	ov_CTR_LMR	GH_genes_DE	GH_elementType_DE	GH_evidence_source
1	chr1:20254622-20255745	1123	13	FALSE		FALSE	FALSE		3					yes
2	chr1:23262823-23262899	76	6	FALSE		FALSE	FALSE		1				yes
3	chr1:53092427-53092733	306	16	TRUE	SLC1A7	TRUE	FALSE		0	yes	yes
4	chr1:53092839-53094739	1900	60	TRUE	SLC1A7	TRUE	FALSE		2	yes	yes
5	chr1:76139110-76139189	79	9	TRUE	ST6GALNAC3	FALSE	FALSE		1		yes
6	chr1:83122091-83122108	17	5	TRUE	LINC01362	FALSE	FALSE		0			yes
7	chr1:120415283-120415313	30	6	FALSE		TRUE	FALSE		0
8	chr1:147124522-147124925	403	5	FALSE		FALSE	FALSE		1
9	chr1:147653017-147653117	100	6	TRUE	ACP6	FALSE	FALSE		1		yes			yes
10	chr1:161234919-161235098	179	6	TRUE	NR1I3	FALSE	FALSE		1		yes			yes
11	chr1:189022926-189023024	98	8	TRUE	LINC01035	FALSE	FALSE		1			yes	yes
12	chr1:195871191-195872506	1315	6	FALSE		FALSE	FALSE		3					yes
13	chr1:200747726-200747858	132	14	TRUE	CAMSAP2	FALSE	FALSE		2		yes		yes
14	chr1:221453447-221453761	314	16	FALSE		FALSE	FALSE		3
15	chr1:223049032-223051421	2389	48	FALSE		FALSE	FALSE		8					yes
16	chr1:223183570-223183665	95	5	FALSE		FALSE	FALSE		2
17	chr1:239618020-239618403	383	5	TRUE	CHRM3	FALSE	FALSE		0		yes		yes
18	chr2:1374082-1374592	510	15	TRUE	TPO	FALSE	TRUE	TPO	0	yes	yes
19	chr2:9686803-9687305	502	11	FALSE		FALSE	FALSE		1					yes
20	chr2:24681783-24682587	804	24	TRUE	NCOA1	FALSE	FALSE		3		yes
21	chr2:29420599-29420661	62	4	TRUE	ALK	FALSE	FALSE		0		yes
22	chr2:29595718-29595951	233	4	TRUE	ALK	FALSE	FALSE		0		yes
23	chr2:64215631-64215710	79	7	FALSE		FALSE	FALSE		1						LOC100507006, PELI1	Enhancer	ENCODE(Z-Lab), Ensembl, FANTOM5, dbSUPER
24	chr2:86941121-86944118	2997	197	TRUE	RGPD1	TRUE	TRUE	RGPD1	5	yes	yes
25	chr2:92006623-92007245	622	6	FALSE		FALSE	FALSE		0				yes
26	chr2:97096152-97096201	49	6	FALSE		FALSE	FALSE		1
27	chr2:97694481-97694884	403	12	TRUE	C2orf92	FALSE	TRUE	C2orf92	2	yes	yes			yes
28	chr2:115186934-115187136	202	10	TRUE	DPP10	FALSE	FALSE		1		yes
29	chr2:121775501-121776103	602	9	FALSE		FALSE	FALSE		2
30	chr2:127214944-127215061	117	9	TRUE	CYP27C1	FALSE	FALSE		1		yes			yes
31	chr2:139715765-139715830	65	4	FALSE		FALSE	FALSE		1
32	chr2:158786544-158786617	73	5	FALSE		FALSE	FALSE		1
33	chr2:169490318-169490355	37	4	TRUE	BBS5	FALSE	FALSE		1		yes
34	chr2:175433599-175433620	21	5	FALSE		FALSE	FALSE		1
35	chr2:179808055-179808182	127	7	TRUE	ZNF385B	FALSE	FALSE		1		yes
36	chr2:202465730-202465840	110	6	TRUE	BMPR2	FALSE	TRUE	BMPR2	1		yes			yes
37	chr2:210898508-210898656	148	6	FALSE		FALSE	FALSE		1
38	chr2:213589870-213589897	27	4	TRUE	SPAG16	FALSE	FALSE		1		yes		yes
39	chr2:223770023-223770251	228	8	TRUE	AP1S3	FALSE	FALSE		1	yes	yes
40	chr3:19496480-19498229	1749	8	TRUE	KCNH8	FALSE	FALSE		1		yes
41	chr3:29279793-29280097	304	9	TRUE	RBMS3,RBMS3-AS3	FALSE	TRUE	RBMS3,RBMS3-AS3	0		yes	yes	yes		RBMS3, RBMS3-AS3	Promoter/Enhancer	ENCODE(Z-Lab), EPDnew, Ensembl, dbSUPER
42	chr3:35382485-35382757	272	17	FALSE		FALSE	FALSE		1
43	chr3:57614644-57614690	46	4	FALSE		FALSE	FALSE		1
44	chr3:68466674-68466822	148	5	TRUE	FAM19A1	FALSE	FALSE		1		yes
45	chr3:69607073-69607195	122	6	FALSE		FALSE	FALSE		1
46	chr3:75372194-75372688	494	10	FALSE		FALSE	FALSE		2
47	chr3:75418345-75418521	176	6	FALSE		FALSE	FALSE		0
48	chr3:75583149-75583363	214	6	FALSE		FALSE	FALSE		1
49	chr3:107926665-107927069	404	5	TRUE	LINC00636	FALSE	FALSE		1			yes	yes
50	chr3:114193233-114193290	57	5	TRUE	DRD3	FALSE	FALSE		1		yes			yes
51	chr3:125760086-125761825	1739	22	FALSE		FALSE	FALSE		4				yes
52	chr3:125799568-125799714	146	5	FALSE		FALSE	FALSE		1
53	chr3:125837004-125837802	798	12	TRUE	LINC02614	FALSE	FALSE		1			yes			ENSG00000241288	Enhancer	ENCODE(Z-Lab), Ensembl, FANTOM5
54	chr3:125856901-125857164	263	7	TRUE	LINC02614	FALSE	FALSE		2			yes
55	chr3:125903890-125903947	57	5	TRUE	LINC02614	FALSE	FALSE		1			yes
56	chr3:125918436-125918977	541	9	FALSE		FALSE	FALSE		0						FAM86JP, ENSG00000241288	Promoter/Enhancer	ENCODE(Z-Lab), Ensembl
57	chr3:125920648-125921046	398	10	FALSE		FALSE	FALSE		1
58	chr3:125921647-125922108	461	8	FALSE		FALSE	FALSE		1
59	chr3:125932865-125933755	890	20	TRUE	ALG1L	FALSE	TRUE	ALG1L	1	yes	yes
60	chr3:125933967-125934772	805	13	TRUE	ALG1L	FALSE	TRUE	ALG1L	1	yes	yes
61	chr3:130022304-130023202	898	19	FALSE		FALSE	FALSE		1
62	chr3:130033155-130034699	1544	33	FALSE		FALSE	FALSE		0
63	chr3:130147273-130148108	835	12	TRUE	LINC02021	FALSE	FALSE		1			yes
64	chr3:132081276-132081355	79	7	TRUE	CPNE4	FALSE	FALSE		1		yes
65	chr3:152001028-152001127	99	6	FALSE		FALSE	FALSE		1
66	chr3:152073083-152073123	40	4	FALSE		FALSE	FALSE		1				yes
67	chr3:152135106-152135616	510	6	FALSE		FALSE	FALSE		1					yes
68	chr3:165414066-165414138	72	4	TRUE	LINC01322	FALSE	FALSE		1			yes
69	chr3:167448553-167448624	71	4	TRUE	SERPINI2	FALSE	FALSE		1		yes
70	chr3:168313638-168314076	438	7	FALSE		FALSE	FALSE		2
71	chr3:169081061-169081214	153	7	FALSE		FALSE	FALSE		1				yes
72	chr3:169517997-169518132	135	7	TRUE	MECOM	FALSE	FALSE		1		yes
73	chr3:191309464-191310026	562	9	TRUE	UTS2B	FALSE	FALSE		4		yes
74	chr3:191717566-191719043	1477	26	FALSE		FALSE	FALSE		7
75	chr4:3931575-3932186	611	6	FALSE		FALSE	FALSE		2
76	chr4:3943636-3946682	3046	56	FALSE		FALSE	FALSE		8
77	chr4:4093771-4094282	511	6	FALSE		FALSE	FALSE		1
78	chr4:4151565-4152093	528	5	FALSE		FALSE	FALSE		1
79	chr4:4339641-4339695	54	5	FALSE		FALSE	FALSE		1
80	chr4:8934494-8936840	2346	13	FALSE		FALSE	FALSE		3
81	chr4:8948177-8952522	4345	73	FALSE		FALSE	FALSE		8
82	chr4:8952831-8953147	316	12	FALSE		FALSE	FALSE		2
83	chr4:9004213-9004376	163	5	FALSE		FALSE	FALSE		0
84	chr4:30278910-30279036	126	7	FALSE		FALSE	FALSE		1
85	chr4:56693601-56693658	57	7	FALSE		FALSE	FALSE		0
86	chr4:72986710-72987170	460	9	FALSE		FALSE	FALSE		2
87	chr4:77128226-77129817	1591	25	FALSE		FALSE	FALSE		6
88	chr4:80363814-80364294	480	13	TRUE	CFAP299	FALSE	FALSE		2		yes			yes
89	chr4:83141451-83142048	597	16	FALSE		FALSE	FALSE		2
90	chr4:87328741-87329166	425	22	FALSE		FALSE	FALSE		3
91	chr4:93891044-93891124	80	4	FALSE		FALSE	FALSE		0
92	chr4:116482201-116482764	563	6	FALSE		FALSE	FALSE		2					yes
93	chr4:128512530-128512595	65	6	TRUE	LINC02615	FALSE	FALSE		1			yes		yes
94	chr4:144640839-144641359	520	5	FALSE		FALSE	FALSE		3					yes
95	chr4:181636983-181637334	351	7	FALSE		FALSE	FALSE		1
96	chr4:188156656-188157025	369	12	FALSE		FALSE	FALSE		1
97	chr4:189702566-189702843	277	5	FALSE		FALSE	FALSE		0
98	chr5:26807113-26807624	511	6	FALSE		FALSE	FALSE		2				yes
99	chr5:38312398-38312483	85	4	TRUE	EGFLAM	FALSE	FALSE		1		yes
100	chr5:57447454-57447595	141	10	FALSE		FALSE	FALSE		1					yes
101	chr5:82691293-82691310	17	4	FALSE		FALSE	FALSE		1
102	chr5:86193602-86194605	1003	16	FALSE		FALSE	FALSE		6
103	chr5:88039706-88039797	91	8	FALSE		FALSE	FALSE		1
104	chr5:95276536-95276825	289	11	TRUE	MCTP1	FALSE	FALSE		2		yes			yes
105	chr5:107622317-107622715	398	4	TRUE	EFNA5	FALSE	FALSE		2		yes
106	chr5:114133521-114134274	753	6	TRUE	KCNN2	FALSE	FALSE		0		yes
107	chr5:114134600-114136306	1706	22	TRUE	KCNN2	FALSE	FALSE		5		yes
108	chr5:115940845-115941030	185	14	FALSE		FALSE	FALSE		1
109	chr5:117120086-117120157	71	5	FALSE		FALSE	FALSE		1					yes
110	chr5:132949537-132950050	513	26	TRUE	AFF4	FALSE	FALSE		3		yes
111	chr5:146086275-146086329	54	7	TRUE	PLAC8L1	FALSE	FALSE		1		yes
112	chr5:148275851-148275941	90	5	TRUE	SPINK13	FALSE	FALSE		1		yes
113	chr5:149173738-149173816	78	9	TRUE	ABLIM3	FALSE	FALSE		1		yes				ABLIM3, ENSG00000248647, AFAP1L1	Enhancer	ENCODE(Z-Lab), Ensembl, dbSUPER
114	chr5:153339613-153340759	1146	8	FALSE		FALSE	FALSE		1
115	chr5:153802412-153803870	1458	14	TRUE	GRIA1	FALSE	FALSE		1	yes	yes
116	chr5:178682153-178683309	1156	29	FALSE		FALSE	FALSE		6
117	chr6:30665371-30665621	250	16	TRUE	DHX16	FALSE	FALSE		0	yes	yes
118	chr6:30700395-30701007	612	18	TRUE	MDC1	FALSE	FALSE		2	yes	yes				DHX16	Enhancer	ENCODE(Z-Lab), dbSUPER
119	chr6:42955671-42955812	141	9	FALSE		FALSE	FALSE		1
120	chr6:56844729-56844797	68	5	TRUE	DST,DST-AS1	FALSE	FALSE		1		yes	yes	yes		LOC101930010	Promoter/Enhancer	ENCODE(Z-Lab), Ensembl, dbSUPER
121	chr6:56997803-56998097	294	8	TRUE	BEND6	FALSE	FALSE		2		yes
122	chr6:70634961-70634978	17	4	FALSE		FALSE	FALSE		1				yes
123	chr6:89951269-89951787	518	22	TRUE	BACH2	FALSE	FALSE		0	yes
124	chr6:124766914-124767128	214	9	TRUE	NKAIN2,RNF217-AS1	FALSE	FALSE		1		yes	yes
125	chr6:126200793-126200852	59	6	TRUE	TRMT11	FALSE	FALSE		1		yes
126	chr6:128228374-128228443	69	5	TRUE	PTPRK	FALSE	FALSE		1		yes
127	chr6:160215394-160216161	767	6	TRUE	SLC22A2	FALSE	FALSE		2		yes
128	chr6:160701881-160702066	185	7	FALSE		FALSE	TRUE	PLG	0
129	chr6:163131719-163131794	75	5	TRUE	PACRG	FALSE	FALSE		1		yes
130	chr6:167195716-167195796	80	5	TRUE	TCP10L2	FALSE	FALSE		0		yes
131	chr7:6927010-6927629	619	17	FALSE		FALSE	FALSE		1
132	chr7:9203251-9203977	726	16	FALSE		FALSE	FALSE		1
133	chr7:23045787-23046031	244	18	FALSE		FALSE	FALSE		0				yes
134	chr7:23462382-23462509	127	9	TRUE	IGF2BP3	FALSE	FALSE		1		yes
135	chr7:47655458-47656707	1249	39	TRUE	C7orf65	FALSE	TRUE	C7orf65	4			yes			C7orf65	Enhancer	ENCODE(Z-Lab), Ensembl, FANTOM5, dbSUPER
136	chr7:85113494-85113539	45	4	TRUE	SEMA3D	FALSE	FALSE		1		yes
137	chr7:97883751-97883869	118	11	FALSE		FALSE	FALSE		1				yes
138	chr7:101770326-101770363	37	4	FALSE		FALSE	FALSE		1
139	chr7:118805634-118805985	351	6	FALSE		FALSE	FALSE		2
140	chr7:130307347-130308335	988	22	TRUE	CPA4	FALSE	TRUE	CPA4	3	yes	yes
141	chr7:159200339-159200552	213	8	FALSE		FALSE	FALSE		0						VIPR2	Enhancer	ENCODE(Z-Lab), Ensembl, FANTOM5
142	chr8:4650399-4650561	162	4	TRUE	CSMD1	FALSE	FALSE		0		yes
143	chr8:11921459-11921836	377	13	FALSE		FALSE	FALSE		2
144	chr8:12614836-12616038	1202	7	FALSE		FALSE	FALSE		3
145	chr8:12695771-12696367	596	12	FALSE		FALSE	FALSE		0
146	chr8:12700884-12702776	1892	20	FALSE		FALSE	FALSE		9
147	chr8:20351550-20351740	190	5	FALSE		FALSE	FALSE		1
148	chr8:22498980-22499049	69	5	TRUE	PPP3CC	FALSE	TRUE	PPP3CC	1		yes
149	chr8:29997495-29998707	1212	20	FALSE		FALSE	FALSE		5
150	chr8:47091441-47092235	794	4	FALSE		FALSE	FALSE		1
151	chr8:57204635-57204942	307	13	TRUE	LINC01606	FALSE	FALSE		1			yes
152	chr8:57205023-57205292	269	17	TRUE	LINC01606	FALSE	FALSE		1			yes
153	chr8:75512685-75512724	39	5	TRUE	HNF4G	FALSE	FALSE		1		yes		yes
154	chr8:88703624-88703713	89	6	FALSE		FALSE	FALSE		1
155	chr8:90321878-90322405	527	9	TRUE	LINC00534	FALSE	FALSE		0			yes
156	chr8:91280017-91280440	423	5	TRUE	SLC26A7	FALSE	FALSE		3		yes
157	chr8:92026594-92026693	99	6	TRUE	RUNX1T1	FALSE	FALSE		1		yes		yes
158	chr8:95348591-95348764	173	14	TRUE	C8orf37-AS1	FALSE	FALSE		1			yes
159	chr8:107086604-107086769	165	11	FALSE		FALSE	FALSE		1					yes
160	chr8:107599115-107599688	573	7	FALSE		FALSE	FALSE		1
161	chr8:111437939-111438108	169	5	TRUE	LINC02237	FALSE	FALSE		2			yes		yes
162	chr8:118514611-118515058	447	6	TRUE	SAMD12	FALSE	FALSE		3		yes
163	chr8:119716201-119716637	436	8	FALSE		FALSE	FALSE		2
164	chr8:129272689-129273340	651	6	TRUE	CCDC26	FALSE	FALSE		0			yes
165	chr8:135946071-135954058	7987	41	TRUE	LINC02055	FALSE	FALSE		16			yes
166	chr8:135978410-135980174	1764	11	TRUE	LINC02055	FALSE	FALSE		4			yes
167	chr9:8086810-8086858	48	4	FALSE		FALSE	FALSE		1				yes
168	chr9:29230651-29230825	174	4	FALSE		FALSE	FALSE		1
169	chr9:40973216-40974075	859	7	FALSE		FALSE	FALSE		2
170	chr9:41969031-41969076	45	4	TRUE	CNTNAP3B	FALSE	FALSE		1		yes
171	chr9:66789522-66789599	77	4	FALSE		FALSE	FALSE		1
172	chr9:85182022-85182117	95	7	FALSE		FALSE	FALSE		1
173	chr9:115086626-115086951	325	16	TRUE	TNC,DELEC1	FALSE	FALSE		0	yes		yes
174	chr9:124069442-124069589	147	12	FALSE		FALSE	FALSE		1
175	chr9:133071685-133071962	277	4	TRUE	CEL	FALSE	FALSE		1	yes
176	chr10:9970962-9971010	48	4	FALSE		FALSE	FALSE		1
177	chr10:15212773-15212825	52	6	TRUE	FAM171A1	TRUE	FALSE		0	yes			yes
178	chr10:24500880-24502773	1893	47	TRUE	KIAA1217	FALSE	FALSE		3	yes	yes
179	chr10:24808247-24808504	257	9	FALSE		FALSE	FALSE		2					yes
180	chr10:28705989-28706317	328	12	FALSE		FALSE	FALSE		2				yes
181	chr10:35716128-35716269	141	8	FALSE		FALSE	FALSE		1					yes
182	chr10:45631042-45631266	224	16	TRUE	ZFAND4	FALSE	FALSE		1		yes
183	chr10:50630446-50631584	1138	47	TRUE	SGMS1-AS1	FALSE	FALSE		1			yes
184	chr10:76161202-76161395	193	5	TRUE	LRMDA	FALSE	FALSE		0		yes
185	chr10:80058820-80058964	144	8	TRUE	TMEM254-AS1	FALSE	FALSE		1			yes
186	chr10:80059711-80060572	861	31	TRUE	TMEM254-AS1	FALSE	FALSE		3			yes
187	chr10:82305284-82306422	1138	5	TRUE	NRG3	FALSE	FALSE		4		yes
188	chr10:106709609-106709738	129	7	TRUE	SORCS1	FALSE	FALSE		1		yes
189	chr10:116963162-116963392	230	19	TRUE	SHTN1	FALSE	FALSE		1		yes			yes
190	chr10:122698629-122698855	226	7	TRUE	C10orf120	FALSE	TRUE	C10orf120	2		yes		yes
191	chr11:3406397-3406686	289	11	FALSE		FALSE	FALSE		0
192	chr11:17800726-17801150	424	17	TRUE	SERGEF,KCNC1	FALSE	FALSE		2		yes
193	chr11:23500642-23502453	1811	6	FALSE		FALSE	FALSE		2
194	chr11:26610056-26610207	151	7	TRUE	ANO3	FALSE	FALSE		1		yes
195	chr11:30527047-30527486	439	15	TRUE	MPPED2	FALSE	FALSE		1		yes			yes
196	chr11:36345794-36347243	1449	28	TRUE	PRR5L	FALSE	FALSE		5		yes				PRR5L	Enhancer	ENCODE(Z-Lab), dbSUPER
197	chr11:42672072-42672730	658	8	FALSE		FALSE	FALSE		1
198	chr11:71647261-71647888	627	6	FALSE		FALSE	FALSE		1
199	chr11:71742379-71743017	638	11	FALSE		FALSE	FALSE		1
200	chr11:87517248-87518002	754	4	FALSE		FALSE	FALSE		5
201	chr12:5646549-5647886	1337	18	TRUE	ANO2	FALSE	FALSE		2	yes	yes			yes
202	chr12:10202686-10203153	467	16	FALSE		FALSE	FALSE		3
203	chr12:21249811-21250882	1071	22	FALSE		FALSE	FALSE		3
204	chr12:61075131-61076823	1692	12	FALSE		FALSE	FALSE		7
205	chr12:104266556-104266690	134	9	TRUE	TXNRD1	FALSE	FALSE		2		yes		yes
206	chr12:104266893-104267123	230	10	TRUE	TXNRD1	FALSE	FALSE		2		yes		yes
207	chr12:106943582-106943599	17	4	FALSE		FALSE	FALSE		1
208	chr12:117305180-117305279	99	7	TRUE	NOS1	FALSE	FALSE		1		yes
209	chr12:129697529-129698037	508	5	TRUE	TMEM132D	FALSE	FALSE		1		yes
210	chr13:26203202-26203870	668	11	TRUE	RNF6	FALSE	FALSE		3		yes			yes
211	chr13:27340990-27341268	278	7	FALSE		FALSE	FALSE		2
212	chr13:54507366-54507501	135	5	FALSE		FALSE	FALSE		1
213	chr13:60572623-60574019	1396	17	TRUE	TDRD3	FALSE	FALSE		0	yes	yes		yes		TDRD3	Enhancer	ENCODE(Z-Lab), Ensembl
214	chr13:81911657-81912054	397	8	FALSE		FALSE	FALSE		3				yes
215	chr13:112014481-112015017	536	18	FALSE		TRUE	FALSE		1
216	chr14:20324475-20325615	1140	35	TRUE	CCNB1IP1	FALSE	FALSE		4	yes	yes
217	chr14:23836735-23836973	238	5	FALSE		FALSE	FALSE		1
218	chr14:26807152-26807465	313	12	TRUE	LINC02294	FALSE	FALSE		3			yes		yes
219	chr14:64547998-64549541	1543	12	FALSE		FALSE	TRUE	PPP1R36	1				yes		PPP1R36	Promoter/Enhancer	ENCODE(Z-Lab), EPDnew, Ensembl
220	chr14:82812217-82812769	552	18	FALSE		FALSE	FALSE		2
221	chr14:86105167-86105380	213	4	TRUE	LINC02328	FALSE	FALSE		0			yes
222	chr14:90851098-90851240	142	8	TRUE	RPS6KA5	FALSE	FALSE		1	yes
223	chr15:27020192-27020916	724	29	TRUE	GABRG3	FALSE	FALSE		1		yes
224	chr15:36620067-36620338	271	21	TRUE	C15orf41	FALSE	FALSE		1		yes			yes
225	chr15:63477194-63477776	582	13	FALSE		FALSE	FALSE		3
226	chr15:64537820-64538061	241	12	TRUE	ZNF609	FALSE	FALSE		1		yes			yes
227	chr15:91447230-91447903	673	13	FALSE		FALSE	FALSE		2
228	chr15:93385495-93386071	576	30	FALSE		FALSE	FALSE		2				yes
229	chr16:17983747-17983846	99	8	FALSE		FALSE	FALSE		1
230	chr16:30684835-30685074	239	17	FALSE		FALSE	FALSE		2				yes
231	chr16:63528639-63528978	339	5	FALSE		FALSE	FALSE		1
232	chr16:74857139-74857221	82	6	FALSE		FALSE	FALSE		1
233	chr16:80434454-80435388	934	35	FALSE		FALSE	FALSE		4
234	chr17:6519435-6519498	63	5	TRUE	PITPNM3	FALSE	FALSE		1		yes
235	chr17:7149506-7152046	2540	42	FALSE		FALSE	FALSE		11
236	chr17:11191473-11191547	74	6	FALSE		FALSE	FALSE		1
237	chr17:67381154-67381245	91	5	TRUE	PITPNC1	FALSE	FALSE		1		yes
238	chr18:5092671-5093340	669	6	TRUE	LINC01892	FALSE	FALSE		1			yes
239	chr18:7195527-7195836	309	6	FALSE		FALSE	FALSE		1
240	chr18:7451094-7451422	328	7	FALSE		FALSE	FALSE		1
241	chr18:8783997-8784558	561	38	TRUE	MTCL1	TRUE	TRUE	MTCL1	0	yes
242	chr18:8785491-8786300	809	41	TRUE	MTCL1	TRUE	TRUE	MTCL1	0	yes	yes				MTCL1	Enhancer	ENCODE(Z-Lab), Ensembl, dbSUPER
243	chr18:14356942-14357172	230	6	FALSE		FALSE	FALSE		1
244	chr18:22028477-22029122	645	24	TRUE	LINC01900	FALSE	FALSE		2			yes
245	chr18:22579743-22580588	845	7	FALSE		FALSE	FALSE		2
246	chr18:24866563-24866730	167	6	FALSE		FALSE	FALSE		1
247	chr18:35004468-35004656	188	4	TRUE	MAPRE2	FALSE	FALSE		1		yes			yes
248	chr18:49758419-49759000	581	18	FALSE		FALSE	FALSE		3				yes
249	chr18:50966707-50966772	65	4	FALSE		FALSE	FALSE		1				yes
250	chr18:67766167-67766246	79	6	FALSE		FALSE	FALSE		1
251	chr18:70436996-70437039	43	4	FALSE		FALSE	FALSE		1
252	chr18:70835260-70835298	38	4	FALSE		FALSE	FALSE		1
253	chr19:3130205-3130222	17	4	FALSE		FALSE	FALSE		1				yes		GNA15	Promoter/Enhancer	ENCODE(Z-Lab), EPDnew, Ensembl, FANTOM5, dbSUPER
254	chr19:6929294-6929648	354	10	TRUE	ADGRE1	FALSE	FALSE		2		yes
255	chr19:18093197-18093255	58	4	TRUE	IL12RB1	FALSE	FALSE		1		yes			yes
256	chr19:19873946-19874889	943	38	TRUE	ZNF253	FALSE	FALSE		3		yes
257	chr19:54963549-54963756	207	7	TRUE	NLRP2,NLRP7	FALSE	FALSE		1		yes		yes
258	chr20:8136081-8136355	274	7	TRUE	PLCB1	FALSE	FALSE		2		yes
259	chr20:16636584-16637494	910	39	FALSE		FALSE	FALSE		5				yes
260	chr20:33903978-33904120	142	8	FALSE		FALSE	FALSE		1
261	chr20:54161663-54163049	1386	26	TRUE	CYP24A1	FALSE	FALSE		1	yes	yes
262	chr20:61068929-61070202	1273	22	FALSE		FALSE	FALSE		3
263	chr20:61404490-61404558	68	6	TRUE	CDH4	FALSE	FALSE		0		yes
264	chr21:21123191-21123352	161	12	TRUE	NCAM2	FALSE	FALSE		1		yes
265	chr21:21123937-21124125	188	11	TRUE	NCAM2	FALSE	FALSE		1		yes
266	chr22:36569700-36570634	934	33	TRUE	CACNG2	FALSE	FALSE		3		yes
267	chr22:49321750-49321903	153	11	FALSE		TRUE	FALSE		0
268	chrX:36719308-36719896	588	5	FALSE		FALSE	FALSE		1
269	chrX:45984012-45984186	174	6	FALSE		FALSE	FALSE		0
270	chrX:151753475-151753862	387	19	FALSE		FALSE	FALSE		0
271	chrY:15839475-15841812	2337	23	FALSE		FALSE	FALSE		3

## Sheet: Table S10 (132 genes)
Table S10: DMR-associated genes
gene	HGNC_approved	gene_ov	exon_ov	intron_ov	lncRNA	promoter_ov	GeneHancer_ov	CGI_ov	UMR_ov	LMR_ov	Hermann_genes_ov	Guo_genes_ov	Di Persio_genes_ov	spermatogenesis_regulated_gene_scRNAseq	CTR_CZ_Tradeseq_DEGs	CTR_CZ_MAST_DEGs
ABLIM3	ABLIM3	yes		yes			yes
ACP6	ACP6	yes		yes						yes			yes	yes
ADGRE1	ADGRE1	yes		yes
AFAP1L1	AFAP1L1						yes				yes	yes	yes	yes
AFF4	AFF4	yes		yes							yes	yes	yes	yes
ALG1L	ALG1L	yes	yes	yes		yes
ALK	ALK	yes		yes
ANO2	ANO2	yes	yes	yes						yes	yes	yes	yes	yes
ANO3	ANO3	yes		yes
AP1S3	AP1S3	yes	yes	yes
BACH2	BACH2	yes	yes
BBS5	BBS5	yes		yes							yes	yes	yes	yes	yes	yes
BEND6	BEND6	yes		yes
BMPR2	BMPR2	yes		yes		yes				yes	yes	yes		yes
C10orf120	C10orf120	yes		yes		yes			yes		yes	yes	yes	yes	yes	yes
C15orf41	CDIN1	yes		yes						yes	yes	yes	yes	yes
C2orf92	C2orf92	yes	yes	yes		yes				yes	yes	yes	yes	yes	yes	yes
C7orf65	C7orf65	yes			yes	yes	yes
C8orf37-AS1	C8orf37-AS1	yes			yes
CACNG2	CACNG2	yes		yes
CAMSAP2	CAMSAP2	yes		yes					yes			yes	yes	yes
CCDC26	CCDC26	yes			yes
CCNB1IP1	CCNB1IP1	yes	yes	yes							yes	yes	yes	yes
CDH4	CDH4	yes		yes
CEL	CEL	yes	yes
CFAP299	CFAP299	yes		yes						yes	yes	yes	yes	yes	yes
CHRM3	CHRM3	yes		yes					yes				yes	yes
CNTNAP3B	CNTNAP3B	yes		yes								yes		yes
CPA4	CPA4	yes	yes	yes		yes
CPNE4	CPNE4	yes		yes
CSMD1	CSMD1	yes		yes									yes	yes
CYP24A1	CYP24A1	yes	yes	yes
CYP27C1	CYP27C1	yes		yes						yes
DELEC1	DELEC1	yes			yes
DHX16	DHX16	yes	yes	yes			yes				yes	yes	yes	yes	yes
DPP10	DPP10	yes		yes
DRD3	DRD3	yes		yes						yes
DST	DST	yes		yes					yes			yes	yes	yes
DST-AS1	DST-AS1	yes			yes				yes
EFNA5	EFNA5	yes		yes
EGFLAM	EGFLAM	yes		yes									yes	yes
ENSG00000241288	LINC02614	yes			yes		yes
ENSG00000248647							yes
FAM171A1	FAM171A1	yes	yes					yes	yes
FAM19A1	TAFA1	yes		yes
FAM86JP	FAM86JP						yes						yes	yes
GABRG3	GABRG3	yes		yes								yes	yes	yes
GNA15	GNA15						yes		yes
GRIA1	GRIA1	yes	yes	yes
HNF4G	HNF4G	yes		yes					yes
IGF2BP3	IGF2BP3	yes		yes							yes	yes	yes	yes
IL12RB1	IL12RB1	yes		yes						yes
KCNC1	KCNC1	yes		yes									yes	yes
KCNH8	KCNH8	yes		yes
KCNN2	KCNN2	yes		yes								yes		yes
KIAA1217	KIAA1217	yes	yes	yes									yes	yes
LINC00534	LINC00534	yes			yes
LINC00636	LINC00636	yes			yes				yes
LINC01035	LINC01035	yes			yes				yes
LINC01322	LINC01322	yes			yes
LINC01362	LINC01362	yes			yes
LINC01606	LINC01606	yes			yes						yes	yes	yes	yes
LINC01892	LINC01892	yes			yes
LINC01900	LINC01900	yes			yes
LINC02021	LINC02021	yes			yes
LINC02055	LINC02055	yes			yes								yes	yes
LINC02237	LINC02237	yes			yes					yes			yes	yes
LINC02294	LINC02294	yes			yes					yes
LINC02328	LINC02328	yes			yes
LINC02615	LINC02615	yes			yes					yes
LOC100507006							yes
LOC101930010							yes		yes
LRMDA	LRMDA	yes		yes									yes	yes
MAPRE2	MAPRE2	yes		yes						yes
MCTP1	MCTP1	yes		yes						yes			yes	yes	yes
MDC1	MDC1	yes	yes	yes							yes	yes	yes	yes
MECOM	MECOM	yes		yes
MPPED2	MPPED2	yes		yes						yes
MTCL1	MTCL1	yes	yes	yes		yes	yes	yes					yes	yes
NCAM2	NCAM2	yes		yes							yes		yes	yes
NCOA1	NCOA1	yes		yes							yes	yes	yes	yes
NKAIN2	NKAIN2	yes		yes
NLRP2	NLRP2	yes		yes					yes				yes	yes
NLRP7	NLRP7	yes		yes					yes
NOS1	NOS1	yes		yes
NR1I3	NR1I3	yes		yes						yes
NRG3	NRG3	yes		yes									yes	yes
PACRG	PACRG	yes		yes							yes	yes	yes	yes	yes	yes
PELI1	PELI1						yes						yes	yes
PITPNC1	PITPNC1	yes		yes
PITPNM3	PITPNM3	yes		yes
PLAC8L1	PLAC8L1	yes		yes							yes	yes	yes	yes		yes
PLCB1	PLCB1	yes		yes
PLG	PLG					yes
PPP1R36	PPP1R36					yes	yes		yes		yes	yes	yes	yes	yes	yes
PPP3CC	PPP3CC	yes		yes		yes					yes	yes	yes	yes	yes	yes
PRR5L	PRR5L	yes		yes			yes						yes	yes
PTPRK	PTPRK	yes		yes								yes		yes
RBMS3	RBMS3	yes		yes		yes	yes		yes		yes	yes	yes	yes
RBMS3-AS3	RBMS3-AS3	yes			yes	yes	yes		yes
RGPD1	RGPD1	yes	yes	yes		yes		yes					yes	yes
RNF217-AS1	RNF217-AS1	yes			yes
RNF6	RNF6	yes		yes						yes	yes	yes	yes	yes
RPS6KA5	RPS6KA5	yes	yes									yes	yes	yes
RUNX1T1	RUNX1T1	yes		yes					yes		yes	yes		yes
SAMD12	SAMD12	yes		yes									yes	yes
SEMA3D	SEMA3D	yes		yes								yes	yes	yes
SERGEF	SERGEF	yes		yes							yes	yes	yes	yes
SERPINI2	SERPINI2	yes		yes
SGMS1-AS1	SGMS1-AS1	yes			yes
SHTN1	SHTN1	yes		yes						yes	yes	yes	yes	yes
SLC1A7	SLC1A7	yes	yes	yes				yes
SLC22A2	SLC22A2	yes		yes
SLC26A7	SLC26A7	yes		yes
SORCS1	SORCS1	yes		yes
SPAG16	SPAG16	yes		yes					yes		yes	yes	yes	yes	yes
SPINK13	SPINK13	yes		yes
ST6GALNAC3	ST6GALNAC3	yes		yes
TCP10L2	TCP10L2	yes		yes							yes	yes	yes	yes	yes
TDRD3	TDRD3	yes	yes	yes			yes		yes		yes	yes	yes	yes
TMEM132D	TMEM132D	yes		yes
TMEM254-AS1	TMEM254-AS1	yes			yes								yes	yes
TNC	TNC	yes	yes
TPO	TPO	yes	yes	yes		yes
TRMT11	TRMT11	yes		yes							yes		yes	yes
TXNRD1	TXNRD1	yes		yes					yes		yes	yes	yes	yes
UTS2B	UTS2B	yes		yes
VIPR2	VIPR2						yes				yes	yes		yes
ZFAND4	ZFAND4	yes		yes							yes	yes	yes	yes		yes
ZNF253	ZNF253	yes		yes
ZNF385B	ZNF385B	yes		yes							yes	yes	yes	yes
ZNF609	ZNF609	yes		yes						yes	yes	yes	yes	yes

[truncated: 2 more sheets: Table S11 (DEG tradeSeq), Table S12 (MAST)]
